# Supplementary material for: Decoction derived from Allium ascalonicum L. bulbs and Sojae Semen Praeparatum alleviates wind-cold-type common cold via Nrf2/HO-1 pathway and modulation of Lactobacillus murinus level
Source: Front Pharmacol. 2024 May 13;15:1364328. doi: 10.3389/fphar.2024.1364328 (PMC11129017; doi:10.3389/fphar.2024.1364328)
Supplement: Supplementary file 2 [file Table1.XLSX]

## Sheet: Compounds
Tags	Checked	Name	Formula	Annot. Source: Predicted Compositions	Annot. Source: mzCloud Search	Annot. Source: mzVault Search	Annot. Source: ChemSpider Search	Annot. Source: MassList Search	Annot. DeltaMass [ppm]	Calc. MW	m/z	RT [min]	Area (Max.)	# ChemSpider Results	# mzCloud Results	# mzVault Results	mzCloud Best Match	mzCloud Best Match Confidence	mzVault Best Match	Mass List Match: Arita Lab 6549 Flavonoid Structure Database	Mass List Match: Natural Products Atlas 2020_06	MS2	Reference Ion	Group Area: NEG_JYY-10	Group Area: POS_JYY-10	Peak Rating: NEG_JYY-10.raw (F2)	Peak Rating: POS_JYY-10.raw (F4)
	FALSE	L-Norleucine	C6 H13 N O2	Full match	Full match	Partial match	Not the top hit	No results	-1.92	131.094	132.102	2.362	9.74063e+08	84	5	1	99.9	10	82.6	No matches found	No matches found	DDA for preferred ion	[M+H]+1		9.74063e+08		6.7
	FALSE	DL-Tryptophan	C11 H12 N2 O2	Full match	Full match	Full match	Full match	Partial match	-1.81	204.09	188.07	4.142	3.46162e+08	154	3	1	98.9	86.6	92.5	No matches found	Multiple matches found	DDA for preferred ion	[M+H-NH3]+1		3.46162e+08		7.8
	FALSE	N6-Acetyl-L-lysine	C8 H16 N2 O3	Full match	Full match	No results	Partial match	No results	-2.7	188.116	189.123	1.252	3.09732e+08	40	2	0	51.1	44.6		No matches found	No matches found	DDA for preferred ion	[M+H]+1		3.09732e+08		10
	FALSE	Prolipyrone B	C10 H10 O5	Full match	No results	No results	Partial match	Full match	-3.56	210.052	255.05	1.882	2.89162e+08	40	0	0				No matches found	Multiple matches found	DDA for other ion	[M+FA-H]-1	2.89162e+08		7.8
	FALSE	Valine	C5 H11 N O2	Full match	Full match	Full match	Full match	No results	-2.34	117.079	118.086	1.231	2.83926e+08	76	3	1	97	9.9	63.4	No matches found	No matches found	DDA for preferred ion	[M+H]+1		2.83926e+08		9.5
	FALSE	Erucamide	C22 H43 N O	Full match	Full match	No results	Full match	No results	-1.54	337.334	338.341	27.511	2.72062e+08	13	1	0	92.6	65.4		No matches found	No matches found	DDA for preferred ion	[M+H]+1		2.72062e+08		8.9
	FALSE	(3R,4S)-4,6,8-Trihydroxy-7-methoxy-3-methyl-3,4-dihydro-1H-isochromen-1-one	C11 H12 O6	Full match	Full match	No results	Partial match	Full match	-3.7	240.062	239.055	4.685	2.16322e+08	22	1	0	41	54.7		No matches found	Multiple matches found	DDA for preferred ion	[M-H]-1	2.16322e+08		7.8
	FALSE	CI-4	C11 H19 N5 O2	Full match	No results	No results	Partial match	Full match	-1.08	253.154	254.161	2.275	2.03099e+08	21	0	0				No matches found	Multiple matches found	DDA for preferred ion	[M+H]+1		2.03099e+08		7.8
	FALSE	2-(Cyclohexylmethylidene)-1,2,3,4-tetrahydronaphthalen-1-one	C17 H20 O	No match	Invalid mass	No results	No match	No match	91525.8	262.131	263.139	7.145	1.52538e+08	208	1	0	35.5	6.8		No matches found	Multiple matches found	DDA for preferred ion	[M+H]+1		1.52538e+08		4.6
	FALSE	Daidzein	C15 H10 O4	Full match	Full match	Full match	Full match	Not the top hit	-3.3	254.057	253.05	14.859	1.38497e+08	139	3	3	99.9	10	93.1	Multiple matches found	Multiple matches found	DDA for preferred ion	[M-H]-1	1.38497e+08		6.2
	FALSE	Glycyl-L-leucine	C8 H16 N2 O3	Full match	Full match	No results	Full match	No results	-2.22	188.116	189.123	2.045	1.35381e+08	40	1	0	81.1	48.9		No matches found	No matches found	DDA for preferred ion	[M+H]+1		1.35381e+08		7.3
	FALSE	L-(+)-Leucine	C6 H13 N O2	Full match	No results	No results	Full match	No results	-3.31	131.094	132.101	2.237	1.13071e+08	84	0	0				No matches found	No matches found	No MS2	[M+H]+1		1.13071e+08		8.9
	FALSE	L-Tyrosine	C9 H11 N O3	Full match	Full match	Full match	Full match	Partial match	-2.77	181.073	182.081	2.098	1.09105e+08	118	3	1	97.2	89.2	85.7	No matches found	Single match found	DDA for preferred ion	[M+H]+1		1.09105e+08		7.8
	FALSE	Erucamide	C22 H43 N O	Full match	Full match	No results	Full match	No results	-0.38	337.334	338.342	27.836	1.05601e+08	13	1	0	86.2	79.7		No matches found	No matches found	DDA for preferred ion	[M+H]+1		1.05601e+08		9.5
	FALSE	L-Tyrosine	C9 H11 N O3	Full match	Full match	Full match	Full match	Partial match	-3.06	181.073	182.081	1.269	9.00556e+07	118	3	1	97	88.7	87.2	No matches found	Single match found	DDA for preferred ion	[M+H]+1		9.00556e+07		10
	FALSE	Bis(2-ethylhexyl) phthalate	C24 H38 O4	Full match	Full match	No results	Full match	Not the top hit	0.39	390.277	391.284	26.763	8.83507e+07	62	6	0	99.7	93.4		No matches found	Multiple matches found	DDA for preferred ion	[M+H]+1		8.83507e+07		7.3
	FALSE	(1S,4S,7S,12S,13S,16S,19S,22S,28S,31S,38S)-22-Benzyl-4-(1H-indol-2-ylmethyl)-16-isobutyl-12-methyl-3,6,10,14,17,20,23,29,34,36,40,46-dodecaoxo-13-(L-threonylamino)-11,33-dioxa-2,5,15,18,21,24,30,37,41 ,47-decaazatetracyclo[17.16.10.2~7,31~.0~24,28~]heptatetracontane-38-carboxylic acid	C61 H81 N13 O18	No results	No results	No results	Full match	No results	3.56	1283.59	640.786	16.502	8.79201e+07	1	0	0				No matches found	No matches found	No MS2	[M-2H]-2	8.79201e+07		7.8
	FALSE	N-(4-Bromo-2-chlorophenyl)-2-[(4,6-diamino-2-pyrimidinyl)sulfanyl]acetamide	C12 H11 Br Cl N5 O S	No results	No results	No results	Full match	No results	-2.87	386.955	385.947	1.529	8.69419e+07	4	0	0				No matches found	No matches found	DDA for preferred ion	[M-H]-1	8.69419e+07		7.8
	FALSE	Gluconic acid	C6 H12 O7	No results	Invalid mass	No results	No results	No results	-306143	136.036	195.05	0.822	8.54121e+07	0	5	0	96.4	100		No matches found	No matches found	DDA for other ion	[M-H+HAc]-1	8.54121e+07		9.5
	FALSE	Valylproline	C10 H18 N2 O3	Full match	Full match	No results	Not the top hit	Partial match	-1.05	214.132	215.139	2.473	7.55538e+07	27	2	0	38.9	6.9		No matches found	Multiple matches found	DDA for preferred ion	[M+H]+1		7.55538e+07		7.8
	FALSE	DL-Stachydrine	C7 H13 N O2	Full match	Full match	No results	Partial match	Partial match	-1.64	143.094	144.102	2.814	6.71454e+07	78	1	0	39.7	39.3		No matches found	Multiple matches found	DDA for preferred ion	[M+H]+1		6.71454e+07		7.8
	FALSE	Pilocarpine	C11 H16 N2 O2	Full match	Full match	No results	Full match	No results	-1.89	208.121	226.155	2.16	6.61919e+07	104	2	0	84	9.2		No matches found	No matches found	DDA for preferred ion	[M+NH4]+1		6.61919e+07		9.5
	FALSE	2'-O-Methyladenosine	C11 H15 N5 O4	Full match	Full match	No results	Not the top hit	Partial match	-0.62	281.112	282.12	2.474	6.21083e+07	108	3	0	79.4	9		No matches found	Single match found	DDA for preferred ion	[M+H]+1		6.21083e+07		6.2
	FALSE	Isoleucine	C6 H13 N O2	Full match	Full match	Partial match	Not the top hit	No results	-2.08	131.094	132.102	1.381	6.14514e+07	84	5	1	98.8	9.9	79.7	No matches found	No matches found	DDA for preferred ion	[M+H]+1		6.14514e+07		9.5
	FALSE	L-Phenylalanine	C9 H11 N O2	Full match	Full match	Full match	Full match	No results	-2.57	165.079	166.086	2.802	6.13506e+07	163	1	1	99.1	10	83.4	No matches found	No matches found	DDA for preferred ion	[M+H]+1		6.13506e+07		10
	FALSE		C59 H90 N9 O5 P	Full match	No results	No results	No match	No match	0	1035.68	1034.67	28.538	6.02118e+07	3	0	0				No matches found	Multiple matches found	DDA for preferred ion	[M-H]-1	6.02118e+07		4.6
	FALSE	Cyclo-(Leu-Ile)	C12 H22 N2 O2	Full match	No results	No results	Partial match	Full match	-0.49	226.168	227.175	26.219	5.19561e+07	38	0	0				No matches found	Single match found	DDA for preferred ion	[M+H]+1		5.19561e+07		7.8
	FALSE	Urocanic acid	C6 H6 N2 O2	Full match	No results	No results	Partial match	Full match	-3.83	138.042	139.05	1.256	5.14413e+07	50	0	0				No matches found	Single match found	No MS2	[M+H]+1		5.14413e+07		10
	FALSE		C55 H78 F3 N2 O11 P	Full match	No results	No results	No match	No results	-0.04	1030.53	1029.52	21.506	4.99229e+07	2	0	0				No matches found	No matches found	DDA for preferred ion	[M-H]-1	4.99229e+07		9.5
	FALSE	Actinozine A	C11 H18 N2 O4	Full match	No results	No results	Partial match	Full match	-0.85	242.126	243.134	8.528	4.98214e+07	26	0	0				No matches found	Single match found	DDA for preferred ion	[M+H]+1		4.98214e+07		7.8
	FALSE	N-(4-Bromo-2-chlorophenyl)-2-[(4,6-diamino-2-pyrimidinyl)sulfanyl]acetamide	C12 H11 Br Cl N5 O S	No results	No results	No results	Full match	No results	-3.18	386.954	385.947	1.313	4.72246e+07	4	0	0				No matches found	No matches found	DDA for preferred ion	[M-H]-1	4.72246e+07		8.9
	FALSE	4-hydroxy-3-nitrosobenzamide	C7 H6 N2 O3	Full match	No results	No results	Partial match	Full match	-4.46	166.037	165.03	2.116	4.65334e+07	18	0	0				No matches found	Single match found	DDA for preferred ion	[M-H]-1	4.65334e+07		7.8
	FALSE	Prolylleucine	C11 H20 N2 O3	Full match	Full match	No results	Partial match	Partial match	-0.62	228.147	229.155	3.97	4.59073e+07	31	3	0	94.6	9.7		No matches found	Multiple matches found	DDA for preferred ion	[M+H]+1		4.59073e+07		7.8
	FALSE	D-(+)-Proline	C5 H9 N O2	Full match	Full match	Full match	Full match	Partial match	-3.57	115.063	116.07	1.239	4.58428e+07	72	2	1	98.8	9.9	83.9	No matches found	Single match found	DDA for preferred ion	[M+H]+1		4.58428e+07		10
	FALSE		C48 H95 F3 N5 O12 P	Full match	No results	No results	No match	No match	-0.34	1021.67	1022.67	24.297	4.48832e+07	3	0	0				No matches found	Multiple matches found	DDA for preferred ion	[M+H]+1		4.48832e+07		6.2
	FALSE	alpha-Ketoglutaric acid	C5 H6 O5	Full match	No results	No results	Full match	No results	-4.48	146.021	191.019	0.863	4.43361e+07	19	0	0				No matches found	No matches found	DDA for preferred ion	[M+FA-H]-1	4.43361e+07		7.8
	FALSE	Bacilysin	C12 H18 N2 O5	Full match	No results	No results	Not the top hit	Full match	-0.61	270.121	253.118	3.898	4.2823e+07	31	0	0				No matches found	Single match found	DDA for preferred ion	[M+H-H2O]+1		4.2823e+07		6.7
	FALSE	5-Acetoxy-3-(hydroxymethyl)-6-isopropyl-2-oxo-3-cyclohexen-1-yl 3-methylpentanoate	C18 H28 O6	No match	Invalid mass	No results	No match	No results	64611.9	362.169	363.176	2.457	4.23057e+07	17	4	0	56.2	63.9		No matches found	No matches found	DDA for preferred ion	[M+H]+1		4.23057e+07		7.3
	FALSE	UR144 N-(5-hydroxypentyl) metabolite	C21 H29 N O2	No match	Invalid mass	No results	No match	No match	-12.84	327.216	328.223	7.743	4.0793e+07	43	5	0	47	7.4		No matches found	Single match found	DDA for preferred ion	[M+H]+1		4.0793e+07		7.8
	FALSE	4-Guanidinobutyric acid	C5 H11 N3 O2	Full match	Full match	No results	Full match	No results	-3.86	145.085	146.092	1.26	4.06035e+07	29	1	0	92.2	78.8		No matches found	No matches found	DDA for preferred ion	[M+H]+1		4.06035e+07		10
	FALSE	Cyclo-(Leu-Ile)	C12 H22 N2 O2	Full match	No results	No results	Partial match	Full match	-1.9	226.168	227.175	29.23	4.00274e+07	38	0	0				No matches found	Single match found	DDA for preferred ion	[M+H]+1		4.00274e+07		6.2
	FALSE	Genistein	C15 H10 O5	Full match	Full match	Full match	Full match	Not the top hit	-1.52	270.052	269.045	18.441	4.00134e+07	122	3	4	99.8	10	92	Multiple matches found	Multiple matches found	DDA for preferred ion	[M-H]-1	4.00134e+07		7.8
	FALSE	L-Glutamic acid	C5 H9 N O4	No match	Invalid mass	Invalid mass	No match	No results	-217789	115.027	148.06	1.227	3.99844e+07	13	3	1	97.1	89	72	No matches found	No matches found	DDA for other ion	[M+H+MeOH]+1		3.99844e+07		9.5
	FALSE	(E)-di-tert-butyl diazene-1,2-dicarboxylate	C10 H18 N2 O4	Full match	No results	No results	Full match	No results	-1.52	230.126	231.134	4.409	3.92964e+07	24	0	0				No matches found	No matches found	DDA for preferred ion	[M+H]+1		3.92964e+07		10
	FALSE	Methyl isonicotinate	C7 H7 N O2	Full match	Full match	No results	Partial match	Partial match	-2.32	137.047	138.055	1.231	3.90121e+07	58	8	0	43.5	7.2		No matches found	Multiple matches found	DDA for preferred ion	[M+H]+1		3.90121e+07		10
	FALSE	hexobarbital	C12 H16 N2 O3	Full match	No results	No results	Full match	No results	-2.07	236.116	237.123	5.376	3.88248e+07	152	0	0				No matches found	No matches found	DDA for preferred ion	[M+H]+1		3.88248e+07		6.2
	FALSE	5-Aminovaleric acid	C5 H11 N O2	Full match	Full match	No results	Partial match	No results	-3.64	117.079	118.086	2.093	3.80576e+07	76	1	0	53.6	7.7		No matches found	No matches found	DDA for preferred ion	[M+H]+1		3.80576e+07		7.8
	FALSE	Phenylacetylene	C8 H6	Full match	No results	No results	Full match	No results	-2.26	102.047	120.081	2.803	3.72401e+07	3	0	0				No matches found	No matches found	DDA for preferred ion	[M+NH4]+1		3.72401e+07		10
	FALSE	0N12JR32MR	C13 H21 N3 O3	Full match	No results	No results	Full match	No results	-0.72	267.158	268.165	4.613	3.60946e+07	49	0	0				No matches found	No matches found	DDA for preferred ion	[M+H]+1		3.60946e+07		6.2
	FALSE	Osthol	C15 H16 O3	No match	Invalid mass	No results	No match	No results	-19.01	244.105	245.113	1.25	3.59021e+07	27	3	0	49.8	7.5		No matches found	No matches found	DDA for preferred ion	[M+H]+1		3.59021e+07		10
	FALSE	DL-Arginine	C6 H14 N4 O2	Full match	No results	No results	Full match	No results	-2.88	174.111	175.118	1.163	3.55389e+07	10	0	0				No matches found	No matches found	No MS2	[M+H]+1		3.55389e+07		6.7
	FALSE	2-{2-Oxo-2-[4-(1H-pyrrol-1-yl)piperidino]ethoxy}acetic acid	C13 H18 N2 O4	Full match	Full match	No results	Partial match	Partial match	-1.02	266.126	267.134	5.406	3.43172e+07	87	1	0	32.7	57		No matches found	Multiple matches found	DDA for preferred ion	[M+H]+1		3.43172e+07		7.8
	FALSE	Pilocarpine	C11 H16 N2 O2	Full match	No results	No results	Full match	No results	-3.18	208.121	226.154	1.266	3.30189e+07	104	0	0				No matches found	No matches found	DDA for other ion	[M+NH4]+1		3.30189e+07		10
	FALSE		C19 H36 F2 N3 O4 P	Full match	No results	No results	No match	No results	4	439.243	440.25	2.57	3.29507e+07	3	0	0				No matches found	No matches found	DDA for preferred ion	[M+H]+1		3.29507e+07		3.5
	FALSE	Cyclo(phenylalanyl-prolyl)	C14 H16 N2 O2	Full match	Full match	No results	Not the top hit	Not the top hit	-0.13	244.121	245.128	10.024	3.27228e+07	312	2	0	88.6	81.4		No matches found	Multiple matches found	DDA for preferred ion	[M+H]+1		3.27228e+07		7.8
	FALSE		C53 H80 F6 N4 O6 P2	Full match	No results	No results	No match	No match	0	1044.55	1043.54	21.969	3.18393e+07	17	0	0				No matches found	Multiple matches found	DDA for preferred ion	[M-H]-1	3.18393e+07		9.5
	FALSE	Lignicol	C11 H12 O6	Full match	No results	No results	Partial match	Full match	-0.52	240.063	258.097	6.262	3.14935e+07	22	0	0				No matches found	Multiple matches found	DDA for preferred ion	[M+NH4]+1		3.14935e+07		7.8
	FALSE	Soyasaponin I	C48 H78 O18	No match	Full match	No results	Full match	Partial match	-2.81	942.516	941.509	21.527	3.10699e+07	26	1	0	34.8	6.7		No matches found	Single match found	DDA for preferred ion	[M-H]-1	3.10699e+07		7.8
	FALSE	1-Methylxanthine	C6 H6 N4 O2	No match	Invalid mass	No results	No match	No results	-12.38	166.047	165.04	0.821	3.06732e+07	9	3	0	58	7.9		No matches found	No matches found	DDA for preferred ion	[M-H]-1	3.06732e+07		7.8
	FALSE	(1ξ)-1,5-Anhydro-1-[(2R,3R)-3,5,7-trihydroxy-2-(4-hydroxyphenyl)-4-oxo-3,4-dihydro-2H-chromen-6-yl]-D-glucitol	C21 H22 O11	No match	Invalid mass	No match	No match	No match	-40016.1	432.104	477.102	10.688	3.06394e+07	65	2	4	38.7	6.9	78.2	Multiple matches found	Multiple matches found	DDA for preferred ion	[M+FA-H]-1	3.06394e+07		7.8
	FALSE	Soboliferamide	C9 H14 N2 O4	Full match	No results	No results	Partial match	Full match	-2.78	214.095	247.128	1.261	3.05498e+07	21	0	0				No matches found	Single match found	DDA for preferred ion	[M+H+MeOH]+1		3.05498e+07		9.5
	FALSE	4-Dodecylbenzenesulfonic acid	C18 H30 O3 S	Full match	Full match	No results	Partial match	No results	-3.25	326.19	325.183	26.067	3.02232e+07	15	2	0	99.6	10		No matches found	No matches found	DDA for preferred ion	[M-H]-1	3.02232e+07		6.2
	FALSE	D-Mannoheptulose	C7 H14 O7	Full match	No results	No results	Full match	No results	-2.71	210.073	191.056	0.834	2.97798e+07	18	0	0				No matches found	No matches found	DDA for preferred ion	[M-H-H2O]-1	2.97798e+07		9.5
	FALSE	CI-4	C11 H19 N5 O2	Full match	No results	No results	Partial match	Full match	-2.43	253.153	254.161	1.267	2.97746e+07	21	0	0				No matches found	Multiple matches found	DDA for preferred ion	[M+H]+1		2.97746e+07		9.5
	FALSE	BAR501	C26 H46 O3	Full match	No results	No results	Full match	No results	0.27	406.345	407.352	26.204	2.96099e+07	11	0	0				No matches found	No matches found	DDA for preferred ion	[M+H]+1		2.96099e+07		9.5
	FALSE	Cyclo-(L-Tyrosyl-cis-4-hydroxy-D-proline	C14 H16 N2 O4	Full match	No results	No results	Partial match	Full match	-0.71	276.111	277.118	9.255	2.94458e+07	195	0	0				No matches found	Multiple matches found	DDA for preferred ion	[M+H]+1		2.94458e+07		7.3
	FALSE	4-hydroxy-3-nitrosobenzamide	C7 H6 N2 O3	Full match	No results	No results	Partial match	Full match	-1.52	166.038	167.045	2.949	2.92451e+07	18	0	0				No matches found	Single match found	DDA for preferred ion	[M+H]+1		2.92451e+07		10
	FALSE	Hexahydro-1,4-diazocine-2,5-dione	C6 H10 N2 O2	Full match	No results	No results	Partial match	Full match	-3.75	142.074	143.081	1.252	2.91212e+07	42	0	0				No matches found	Multiple matches found	DDA for preferred ion	[M+H]+1		2.91212e+07		10
	FALSE	JBIR-75	C11 H14 N4 O2	Full match	No results	No results	Partial match	Full match	-2.32	234.111	235.118	2.097	2.89734e+07	72	0	0				No matches found	Multiple matches found	DDA for preferred ion	[M+H]+1		2.89734e+07		7.8
	FALSE	Bis(2-ethylhexyl)adipate	C22 H42 O4	Full match	Full match	No results	Full match	Partial match	0.38	370.308	371.316	26.92	2.85871e+07	15	1	0	95.3	74.6		No matches found	Single match found	DDA for preferred ion	[M+H]+1		2.85871e+07		7.8
	FALSE	1-Pentofuranosyl-2,4(1H,3H)-pyrimidinedione	C9 H12 N2 O6	Full match	No results	No results	Full match	No results	-2.27	244.069	277.102	1.236	2.85432e+07	28	0	0				No matches found	No matches found	DDA for preferred ion	[M+H+MeOH]+1		2.85432e+07		10
	FALSE	6-O-Hexopyranosyl-1-O-[19-hydroxy-28-oxo-3-(pentopyranosyloxy)olean-12-en-28-yl]hexopyranose	C47 H76 O18	No match	Full match	No results	Partial match	Not the top hit	-3.64	928.5	987.514	21.529	2.84486e+07	11	1	0	48.4	7.4		No matches found	Multiple matches found	DDA for preferred ion	[M-H+HAc]-1	2.84486e+07		7.8
	FALSE		C53 H99 F2 N3 O7 P2 S	Full match	No results	No results	No match	No match	-0.01	1021.66	1020.66	28.053	2.83109e+07	4	0	0				No matches found	Multiple matches found	DDA for preferred ion	[M-H]-1	2.83109e+07		9.5
	FALSE	L-Lysine	C6 H14 N2 O2	Full match	Full match	No results	Full match	No results	-3.24	146.105	147.112	1.153	2.78871e+07	38	2	0	90.4	57.4		No matches found	No matches found	DDA for preferred ion	[M+H]+1		2.78871e+07		7.3
	FALSE	Leu-Leu	C12 H24 N2 O3	Full match	No results	No results	Full match	No results	-0.21	244.179	245.186	7.354	2.7698e+07	28	0	0				No matches found	No matches found	DDA for preferred ion	[M+H]+1		2.7698e+07		7.8
	FALSE	(+)-Evodiamine	C19 H17 N3 O	No match	Invalid mass	No results	No match	No match	18.83	303.143	304.15	3.897	2.753e+07	23	4	0	38	6.9		No matches found	Single match found	DDA for preferred ion	[M+H]+1		2.753e+07		7.3
	FALSE		C20 H32 F3 N9	Full match	No results	No results	No match	No match	1.86	455.274	456.281	4.107	2.72718e+07	8	0	0				No matches found	Single match found	DDA for other ion	[M+H]+1		2.72718e+07		8.9
	FALSE	Nigerloxin	C13 H15 N O5	Full match	No results	No results	Partial match	Full match	-1.09	265.095	264.087	9.116	2.71864e+07	77	0	0				No matches found	Multiple matches found	DDA for preferred ion	[M-H]-1	2.71864e+07		7.8
	FALSE	γ-L-glutamyl-L-leucine	C11 H20 N2 O5	Full match	No results	No results	Partial match	Full match	-1.16	260.137	261.144	2.338	2.68874e+07	41	0	0				No matches found	Multiple matches found	DDA for preferred ion	[M+H]+1		2.68874e+07		7.3
	FALSE	His-pro	C11 H16 N4 O3	Full match	No results	No results	Full match	No results	-2.5	252.122	235.118	1.266	2.64467e+07	62	0	0				No matches found	No matches found	No MS2	[M+H-H2O]+1		2.64467e+07		10
	FALSE	4,4'-Oxydianiline	C12 H12 N2 O	Full match	Full match	No results	Full match	No results	-0.94	200.095	201.102	3.902	2.61672e+07	118	2	0	78	59.1		No matches found	No matches found	DDA for preferred ion	[M+H]+1		2.61672e+07		5.1
	FALSE	3-Methylsulfolene	C5 H8 O2 S	Full match	No results	No results	Full match	No results	-3.77	132.024	150.058	2.097	2.5905e+07	4	0	0				No matches found	No matches found	DDA for preferred ion	[M+NH4]+1		2.5905e+07		7.8
	FALSE	3-[(E)-(2-Hydroxy-5-nitrobenzylidene)amino]-2-(phenoxymethyl)-4(3H)-quinazolinone	C22 H16 N4 O5	Full match	No results	No results	Not the top hit	No match	-4.52	416.11	461.108	8.037	2.58889e+07	62	0	0				Multiple matches found	Multiple matches found	DDA for preferred ion	[M+FA-H]-1	2.58889e+07		7.8
	FALSE	Hispidol	C15 H10 O4	Full match	No results	No results	Partial match	Full match	-0.51	254.058	255.065	12.442	2.58686e+07	139	0	0				Multiple matches found	Multiple matches found	DDA for other ion	[M+H]+1		2.58686e+07		10
	FALSE	Citric acid	C6 H8 O7	No results	Invalid mass	Invalid mass	No match	No results	-239582	146.021	191.019	1.107	2.58637e+07	1	2	1	93.5	80.6	91.2	No matches found	No matches found	DDA for other ion	[M+FA-H]-1	2.58637e+07		8.9
	FALSE			No results	No results	No results	No results	No results		145.929	190.928	0.034	2.56059e+07	0	0	0				No matches found	No matches found	No MS2	[M+FA-H]-1	2.56059e+07		6.7
	FALSE	Hypoxanthine	C5 H4 N4 O	Full match	Full match	No results	Partial match	No results	-3.78	136.038	137.045	1.27	2.54553e+07	20	2	0	82.1	64.7		No matches found	No matches found	DDA for preferred ion	[M+H]+1		2.54553e+07		7.8
	FALSE	N-Benzylformamide	C8 H9 N O	No match	Invalid mass	No results	No match	No match	133340	153.078	136.075	2.097	2.53543e+07	82	1	0	61.9	8.1		No matches found	Single match found	DDA for other ion	[M+H-H2O]+1		2.53543e+07		7.8
	FALSE	2-(Cyclohexylmethylidene)-1,2,3,4-tetrahydronaphthalen-1-one	C17 H20 O	No match	Invalid mass	No results	No match	No match	91523.6	262.131	261.124	5.989	2.52559e+07	208	2	0	48.3	7.4		No matches found	Multiple matches found	DDA for preferred ion	[M-H]-1	2.52559e+07		5.1
	FALSE	4-Acetamidobutanoic acid	C6 H11 N O3	Full match	Full match	No results	Full match	No results	-2.19	145.074	146.081	2.29	2.5175e+07	85	1	0	98.9	9.9		No matches found	No matches found	DDA for preferred ion	[M+H]+1		2.5175e+07		6.7
	FALSE		C12 H23 F N2 O5	Full match	No results	No results	No match	No match	-4.24	294.158	295.165	4.218	2.49722e+07	220	0	0				No matches found	Multiple matches found	DDA for preferred ion	[M+H]+1		2.49722e+07		2.9
	FALSE	D-Saccharic acid	C6 H10 O8	Full match	Full match	No results	Full match	No results	-3.35	210.037	209.03	0.828	2.44567e+07	12	1	0	55.5	43.9		No matches found	No matches found	DDA for preferred ion	[M-H]-1	2.44567e+07		7.8
	FALSE	Cyclo-(L-Tyrosyl-cis-4-hydroxy-D-proline	C14 H16 N2 O4	Full match	No results	No results	Partial match	Full match	-2.57	276.11	275.103	8.341	2.44114e+07	189	0	0				No matches found	Multiple matches found	DDA for preferred ion	[M-H]-1	2.44114e+07		7.8
	FALSE	2,6-Pyridinecarboxylic acid	C7 H5 N O4	Full match	Full match	No results	Not the top hit	Partial match	-1.6	167.022	168.029	2.731	2.42206e+07	29	1	0	97.7	90.6		No matches found	Single match found	DDA for preferred ion	[M+H]+1		2.42206e+07		7.8
	FALSE	(1R,9S)-11-(Cyclohexylcarbonyl)-5-(2-methylphenyl)-7,11-diazatricyclo[7.3.1.02,7]trideca-2,4-dien-6-one	C25 H30 N2 O2	No match	Invalid mass	No results	No match	No results	-10.87	390.226	391.234	4.004	2.38528e+07	63	1	0	53.6	45.1		No matches found	No matches found	DDA for preferred ion	[M+H]+1		2.38528e+07		7.3
	FALSE	Zalcitabine	C9 H13 N3 O3	Full match	No results	No results	Full match	No results	-2.55	211.095	212.102	2.234	2.34666e+07	45	0	0				No matches found	No matches found	DDA for preferred ion	[M+H]+1		2.34666e+07		9.5
	FALSE	ID6475000	C10 H24 N2 O3	Full match	No results	No results	Full match	No results	-1.29	220.178	221.186	1.214	2.33443e+07	2	0	0				No matches found	No matches found	DDA for preferred ion	[M+H]+1		2.33443e+07		9.5
	FALSE	Cotinine	C10 H12 N2 O	No match	Invalid mass	No results	No match	No match	102276	194.105	195.113	6.945	2.32274e+07	120	3	0	77.3	8.9		No matches found	Single match found	DDA for other ion	[M+H]+1		2.32274e+07		9.5
	FALSE			No results	No results	No results	No results	No results		337.865	336.858	0.035	2.24576e+07	0	0	0				No matches found	No matches found	No MS2	[M-H]-1	2.24576e+07		6.7
	FALSE		C H3 N O4 S	Full match	No results	No results	No results	No results	2.8	124.979	125.986	1.109	2.21748e+07	0	0	0				No matches found	No matches found	DDA for preferred ion	[M+H]+1		2.21748e+07		7.3
	FALSE	Pipecolic acid	C6 H11 N O2	Full match	Full match	No results	Not the top hit	Partial match	-4	129.078	130.086	1.258	2.18545e+07	101	4	0	66.8	8.3		No matches found	Multiple matches found	DDA for preferred ion	[M+H]+1		2.18545e+07		10
	FALSE		C53 H78 N10 O8 P2	Full match	No results	No results	No match	No match	-0.17	1044.55	1045.56	17.982	2.17337e+07	13	0	0				No matches found	Multiple matches found	DDA for preferred ion	[M+H]+1		2.17337e+07		10
	FALSE	Erucamide	C22 H43 N O	Full match	No results	No results	Full match	No results	-0.56	337.334	338.342	29.75	2.15356e+07	13	0	0				No matches found	No matches found	No MS2	[M+H]+1		2.15356e+07		3.5
	FALSE	ATPA	C10 H16 N2 O4	Full match	No results	No results	Full match	No results	-0.43	228.111	229.118	4.472	2.138e+07	43	0	0				No matches found	No matches found	DDA for preferred ion	[M+H]+1		2.138e+07		8.9
	FALSE	Cyclo-(Leu-Ile)	C12 H22 N2 O2	Full match	No results	No results	Partial match	Full match	-0.73	226.168	227.175	27.79	2.12241e+07	38	0	0				No matches found	Single match found	DDA for preferred ion	[M+H]+1		2.12241e+07		7.3
	FALSE	5-Oxo-L-prolyl-L-alpha-glutamyl-L-prolinamide	C15 H22 N4 O6	Full match	No results	No results	Full match	No results	-0.22	354.154	355.161	2.569	2.1096e+07	6	0	0				No matches found	No matches found	DDA for preferred ion	[M+H]+1		2.1096e+07		7.8
	FALSE		C14 H2 F4 N O6 P	Full match	No results	No results	No match	No results	-0.89	386.955	387.963	2.731	2.08066e+07	5	0	0				No matches found	No matches found	DDA for preferred ion	[M+H]+1		2.08066e+07		7.8
	FALSE		C52 H80 F5 N6 O13 P	Full match	No results	No results	No match	No results	-0.02	1122.54	560.265	17.642	2.06495e+07	1	0	0				No matches found	No matches found	DDA for other ion	[M-2H]-2	2.06495e+07		8.9
	FALSE	N-Benzylformamide	C8 H9 N O	No match	Invalid mass	No results	No match	No match	133340	153.078	136.075	1.27	2.05242e+07	82	1	0	39.7	7		No matches found	Single match found	DDA for other ion	[M+H-H2O]+1		2.05242e+07		7.8
	FALSE	N-BOC-CIS-4-HYDROXY-D-PROLINE	C10 H17 N O5	Full match	No results	No results	Full match	No results	-0.31	231.111	232.118	6.323	2.03233e+07	24	0	0				No matches found	No matches found	DDA for preferred ion	[M+H]+1		2.03233e+07		7.8
	FALSE	(3R,4S)-4,6,8-Trihydroxy-7-methoxy-3-methyl-3,4-dihydro-1H-isochromen-1-one	C11 H12 O6	Full match	Full match	No results	Partial match	Full match	-3.39	240.063	239.055	5.043	2.003e+07	22	1	0	36.2	53.1		No matches found	Multiple matches found	DDA for preferred ion	[M-H]-1	2.003e+07		7.8
	FALSE	L-Glutamic acid	C5 H9 N O4	No match	Invalid mass	Invalid mass	No results	No results	-5.09	147.052	146.045	0.812	1.99516e+07	0	4	1	64	45	82.2	No matches found	No matches found	DDA for preferred ion	[M-H]-1	1.99516e+07		9.5
	FALSE		C57 H94 F2 N9 P3	Full match	No results	No results	No match	No match	-0.19	1035.68	1036.69	24.834	1.98723e+07	3	0	0				No matches found	Multiple matches found	DDA for other ion	[M+H]+1		1.98723e+07		9.5
	FALSE	1,5-Anhydro-1-{[(1E)-3-(4-nitrophenyl)-1-triazen-1-yl]methyl}hexitol	C13 H18 N4 O7	Full match	No results	No results	Full match	No results	-4.65	342.116	381.079	1.217	1.97376e+07	5	0	0				No matches found	No matches found	DDA for other ion	[M+K]+1		1.97376e+07		10
	FALSE	4-tert-Butylphenyl salicylate	C17 H18 O3	No match	Invalid mass	No results	No match	No match	81370.2	292.106	293.113	4.473	1.96756e+07	78	2	0	38.2	6.9		No matches found	Single match found	DDA for preferred ion	[M+H]+1		1.96756e+07		7.3
	FALSE	Octylphosphonic acid	C8 H19 O3 P	No match	Invalid mass	No results	No match	No match	-9.13	194.105	195.113	3.272	1.94732e+07	120	2	0	74.3	46.7		No matches found	Single match found	DDA for preferred ion	[M+H]+1		1.94732e+07		5.7
	FALSE		C16 H23 F3 N8 O3	Full match	No results	No results	No match	No results	2.7	432.186	433.193	4.218	1.94376e+07	142	0	0				No matches found	No matches found	No MS2	[M+H]+1		1.94376e+07		3.5
	FALSE	L-(+)-Arginine	C6 H14 N4 O2	Full match	Full match	No results	Full match	No results	-3.04	174.111	175.118	1.211	1.9342e+07	10	2	0	79.1	9		No matches found	No matches found	DDA for preferred ion	[M+H]+1		1.9342e+07		7.3
	FALSE		C59 H43 Cl2 N5 S	Full match	No results	No results	No match	No results	-0.04	923.262	924.269	28.387	1.92624e+07	1	0	0				No matches found	No matches found	DDA for preferred ion	[M+H]+1		1.92624e+07		4
	FALSE			No results	No results	No results	No results	No results		147.945	146.938	0.033	1.91127e+07	0	0	0				No matches found	No matches found	DDA for preferred ion	[M-H]-1	1.91127e+07		6.2
	FALSE	(4-Fluorophenyl)magnesium bromide	C6 H4 Br F Mg	No results	No results	No results	Full match	No results	-3.82	197.932	239.966	1.101	1.90776e+07	1	0	0				No matches found	No matches found	DDA for preferred ion	[M+ACN+H]+1		1.90776e+07		6.7
	FALSE	3-(4-Chlorophenyl)-1-propyl-3,7-dihydro-1H-purine-2,6-dione	C14 H13 Cl N4 O2	No match	Invalid mass	No results	No match	No match	-12.94	304.069	303.061	3.875	1.90011e+07	26	1	0	46.4	7.3		No matches found	Single match found	DDA for preferred ion	[M-H]-1	1.90011e+07		7.8
	FALSE	N-{4-[(2R,3R)-3-(Hydroxymethyl)-4-isobutyl-5-oxo-2-morpholinyl]phenyl}cyclobutanecarboxamide	C20 H28 N2 O4	No match	Invalid mass	No results	No match	No results	-163911	301.163	343.197	2.221	1.88416e+07	9	2	0	41.4	59.6		No matches found	No matches found	DDA for other ion	[M+ACN+H]+1		1.88416e+07		7.8
	FALSE	γ-L-glutamyl-L-leucine	C11 H20 N2 O5	Full match	No results	No results	Partial match	Full match	-1.01	260.137	261.144	5.691	1.87859e+07	41	0	0				No matches found	Multiple matches found	DDA for preferred ion	[M+H]+1		1.87859e+07		6.7
	FALSE	Isoleucine	C6 H13 N O2	Full match	Full match	Partial match	Not the top hit	No results	-2.18	131.094	132.102	3.029	1.86673e+07	84	5	1	99.4	10	78.4	No matches found	No matches found	DDA for preferred ion	[M+H]+1		1.86673e+07		1.3
	FALSE		C22 H39 F3 O2	Full match	No results	No results	No match	No results	-0.25	392.29	393.297	26.867	1.84859e+07	5	0	0				No matches found	No matches found	No MS2	[M+H]+1		1.84859e+07		8.9
	FALSE	1-(2-Morpholinophenyl)dihydro-1H-pyrrole-2,5-dione	C14 H16 N2 O3	Full match	Full match	No results	Partial match	Partial match	-0.3	260.116	261.123	5.906	1.83023e+07	270	3	0	63.6	43.2		No matches found	Multiple matches found	DDA for preferred ion	[M+H]+1		1.83023e+07		6.7
	FALSE	(E)-di-tert-butyl diazene-1,2-dicarboxylate	C10 H18 N2 O4	Full match	No results	No results	Full match	No results	-1.44	230.126	229.119	3.074	1.82631e+07	24	0	0				No matches found	No matches found	DDA for preferred ion	[M-H]-1	1.82631e+07		8.9
	FALSE	tert-Butyl hydrazodiformate	C10 H20 N2 O4	Full match	No results	No results	Full match	No results	-2.24	232.142	233.149	3.056	1.80738e+07	28	0	0				No matches found	No matches found	DDA for preferred ion	[M+H]+1		1.80738e+07		7.8
	FALSE		C57 H78 F N6 O15 P	Full match	No results	No results	No match	No results	0	1136.52	567.255	17.556	1.75797e+07	2	0	0				No matches found	No matches found	DDA for other ion	[M-2H]-2	1.75797e+07		9.5
	FALSE	Ser-Tyr	C12 H16 N2 O5	Full match	No results	No results	Full match	No results	-1.17	268.106	269.113	2.364	1.75689e+07	51	0	0				No matches found	No matches found	DDA for preferred ion	[M+H]+1		1.75689e+07		5.7
	FALSE	4-(1,3-Dithian-2-yliden)-3-methyl-1-(4-methylphenyl)-4,5-dihydro-1H-pyrazol-5-one	C15 H16 N2 O S2	Not the top hit	Full match	No results	No match	No match	-3.56	304.069	305.077	5.846	1.75526e+07	32	2	0	69.6	8.5		No matches found	Single match found	DDA for preferred ion	[M+H]+1		1.75526e+07		7.8
	FALSE		C10 H21 F2 O2 P	Full match	No results	No results	No match	No match	4.96	242.126	241.119	6.904	1.74571e+07	26	0	0				No matches found	Single match found	DDA for preferred ion	[M-H]-1	1.74571e+07		7.8
	FALSE	Asiaticoside	C48 H78 O19	No match	Full match	No results	Full match	No results	-0.75	958.513	959.52	17.554	1.74512e+07	20	1	0	44.2	43.4		No matches found	No matches found	DDA for preferred ion	[M+H]+1		1.74512e+07		9.5
	FALSE	Carbidopa	C10 H14 N2 O4	Full match	Full match	No results	Not the top hit	No results	-0.9	226.095	227.102	2.82	1.70634e+07	68	1	0	41.8	59.7		No matches found	No matches found	DDA for preferred ion	[M+H]+1		1.70634e+07		4.6
	FALSE		C3 H6 N2 O5	Full match	No results	No results	No results	No results	-1.25	150.027	151.035	1.1	1.70236e+07	0	0	0				No matches found	No matches found	DDA for preferred ion	[M+H]+1		1.70236e+07		5.7
	FALSE		C56 H52 Cl F2 P S3	Full match	No results	No results	No match	No results	0.09	924.263	925.27	28.219	1.70132e+07	6	0	0				No matches found	No matches found	No MS2	[M+H]+1		1.70132e+07		4.6
	FALSE	4-((5-(4-Nitrophenyl)oxazol-2-yl)amino)benzonitrile	C16 H10 N4 O3	No match	Full match	No results	No match	No results	3.72	306.076	305.069	5.791	1.70065e+07	4	1	0	69	64.3		No matches found	No matches found	DDA for preferred ion	[M-H]-1	1.70065e+07		8.4
	FALSE	H-Ala-Pro-Ala-OH	C11 H19 N3 O4	Full match	No results	No results	Full match	No results	-2.4	257.137	258.144	1.235	1.69795e+07	5	0	0				No matches found	No matches found	DDA for other ion	[M+H]+1		1.69795e+07		7.8
	FALSE	Confluenine A	C11 H22 N2 O3	Full match	No results	No results	Partial match	Full match	-0.37	230.163	231.17	5.895	1.68771e+07	30	0	0				No matches found	Multiple matches found	DDA for preferred ion	[M+H]+1		1.68771e+07		7.8
	FALSE	N-Acetyl-L-tyrosine	C11 H13 N O4	Full match	Full match	No results	Not the top hit	Partial match	-1.02	223.084	224.092	4.69	1.68767e+07	141	1	0	88.2	73		No matches found	Multiple matches found	DDA for preferred ion	[M+H]+1		1.68767e+07		5.7
	FALSE	tert-Butyl N-[1-(aminocarbonyl)-3-methylbutyl]carbamate	C11 H22 N2 O3	Full match	Full match	No results	Partial match	Partial match	-2.72	230.162	231.17	4.408	1.68478e+07	30	1	0	31.4	6.6		No matches found	Multiple matches found	DDA for preferred ion	[M+H]+1		1.68478e+07		5.1
	FALSE	N-Benzoyl-l-leucine methyl ester	C14 H19 N O3	Full match	No results	No results	Partial match	Full match	-1.53	249.136	248.129	18.998	1.68463e+07	197	0	0				No matches found	Multiple matches found	DDA for preferred ion	[M-H]-1	1.68463e+07		10
	FALSE	Cyclo-(Leu-Ile)	C12 H22 N2 O2	Full match	No results	No results	Partial match	Full match	-0.93	226.168	227.175	25.197	1.67834e+07	38	0	0				No matches found	Single match found	DDA for preferred ion	[M+H]+1		1.67834e+07		7.3
	FALSE	ATPA	C10 H16 N2 O4	Full match	No results	No results	Full match	No results	-2.76	228.11	261.144	2.236	1.65501e+07	43	0	0				No matches found	No matches found	DDA for other ion	[M+H+MeOH]+1		1.65501e+07		8.9
	FALSE		C22 H22 F3 N2 O5 P	Full match	No results	No results	No match	No match	1.08	482.122	483.13	2.359	1.65374e+07	87	0	0				Multiple matches found	Multiple matches found	DDA for preferred ion	[M+H]+1		1.65374e+07		7.8
	FALSE	N-[(3S,3aS,8S,9S,9aS,9bS)-3,5a,9-Trimethyl-2-oxododecahydronaphtho[1,2-b]furan-8-yl]acetamide	C17 H27 N O3	No match	Invalid mass	No results	No match	No results	74964.9	315.179	316.186	2.682	1.63994e+07	10	3	0	43.9	7.2		No matches found	No matches found	DDA for preferred ion	[M+H]+1		1.63994e+07		8.9
	FALSE	4-(Trifluoromethyl)-1,4,5,6-tetrahydropyridine-3-carboxamide	C7 H9 F3 N2 O	No match	Invalid mass	No results	No match	No match	10.85	194.069	212.103	1.366	1.63497e+07	96	1	0	37.4	38.9		No matches found	Multiple matches found	DDA for preferred ion	[M+NH4]+1		1.63497e+07		7.3
	FALSE	Bisphenol A diglycidyl ether	C21 H24 O4	No match	Invalid mass	No results	No match	No match	50041.5	357.19	358.197	4.407	1.63058e+07	12	5	0	50	7.5		No matches found	Single match found	DDA for preferred ion	[M+H]+1		1.63058e+07		7.8
	FALSE	1,2-di-O-methyl-4-[(2R)-2,4-dihydrobutyramido]-4,6-dideoxy-alpha-D-mannopyranoside	C12 H23 N O7	Full match	No results	No results	Full match	No results	-1.1	293.147	294.154	2.342	1.62975e+07	4	0	0				No matches found	No matches found	DDA for preferred ion	[M+H]+1		1.62975e+07		5.7
	FALSE	γ-L-glutamyl-L-leucine	C11 H20 N2 O5	Full match	No results	No results	Partial match	Full match	-1.47	260.137	261.144	3.218	1.59863e+07	41	0	0				No matches found	Multiple matches found	DDA for preferred ion	[M+H]+1		1.59863e+07		7.3
	FALSE	Oximoaspergillimide	C11 H20 N2 O3	Full match	No results	No results	Partial match	Full match	-1.03	228.147	229.154	5.533	1.59278e+07	31	0	0				No matches found	Multiple matches found	DDA for preferred ion	[M+H]+1		1.59278e+07		7.3
	FALSE	trans-4-Phenyl-4-piperidinocyclohexanol	C17 H25 N O	No match	Invalid mass	No results	No match	No results	-65707	242.163	260.197	2.218	1.57765e+07	19	5	0	40.6	59.3		No matches found	No matches found	DDA for other ion	[M+NH4]+1		1.57765e+07		10
	FALSE	Isobutyryl norfentanyl	C15 H22 N2 O	No match	Invalid mass	No results	No match	No results	-19.07	246.169	288.202	1.254	1.57365e+07	5	2	0	43.9	40		No matches found	No matches found	DDA for preferred ion	[M+ACN+H]+1		1.57365e+07		10
	FALSE	trans-4-Phenyl-4-piperidinocyclohexanol	C17 H25 N O	No match	Invalid mass	No results	No match	No results	-123579	227.163	260.196	1.243	1.56614e+07	11	5	0	45.2	43.5		No matches found	No matches found	DDA for other ion	[M+H+MeOH]+1		1.56614e+07		9.5
	FALSE	3-Methylsulfolene	C5 H8 O2 S	Full match	No results	No results	Full match	No results	-4.13	132.024	150.058	1.249	1.565e+07	4	0	0				No matches found	No matches found	DDA for preferred ion	[M+NH4]+1		1.565e+07		9.5
	FALSE	Cyclo-(Leu-Ile)	C12 H22 N2 O2	Full match	No results	No results	Partial match	Full match	-1.85	226.168	227.175	21.939	1.55996e+07	38	0	0				No matches found	Single match found	DDA for preferred ion	[M+H]+1		1.55996e+07		5.7
	FALSE	D-(+)-Malic acid	C4 H6 O5	No match	Invalid mass	No results	No results	No results	-5.29	134.021	133.014	0.862	1.54958e+07	0	3	0	99.1	76.8		No matches found	No matches found	DDA for preferred ion	[M-H]-1	1.54958e+07		7.3
	FALSE	Hypoxanthin	C5 H4 N4 O	Full match	No results	No results	Full match	No results	-3.78	136.038	137.045	2.096	1.54188e+07	20	0	0				No matches found	No matches found	No MS2	[M+H]+1		1.54188e+07		7.8
	FALSE	Pestalotiopamide A	C8 H13 N O3	Full match	No results	No results	Partial match	Full match	-3.89	171.089	216.087	2.433	1.5391e+07	52	0	0				No matches found	Multiple matches found	DDA for preferred ion	[M+FA-H]-1	1.5391e+07		7.8
	FALSE	N-BOC-CIS-4-HYDROXY-D-PROLINE	C10 H17 N O5	Full match	No results	No results	Full match	No results	-0.9	231.11	230.103	4.751	1.52272e+07	24	0	0				No matches found	No matches found	DDA for preferred ion	[M-H]-1	1.52272e+07		5.7
	FALSE	D-(+)-Galactose	C6 H12 O6	Full match	Full match	No results	Not the top hit	No results	-3.87	180.063	179.055	0.834	1.51372e+07	170	5	0	65.2	45.2		No matches found	No matches found	DDA for preferred ion	[M-H]-1	1.51372e+07		5.7
	FALSE	Cyclopropyl{(3S)-3-[5-(2-methyl-2-propanyl)-1,3,4-oxadiazol-2-yl]-1-pyrrolidinyl}methanone	C14 H21 N3 O2	No results	Invalid mass	No results	No results	No results	-577952	111.068	286.15	1.255	1.50355e+07	0	2	0	72.9	8.6		No matches found	No matches found	DDA for other ion	[2M+ACN+Na]+1		1.50355e+07		10
	FALSE	4-Methoxychalcone	C16 H14 O2	No match	Invalid mass	No results	No match	No match	-18.39	238.095	239.102	7.536	1.4794e+07	103	1	0	67.8	47.7		No matches found	Single match found	DDA for preferred ion	[M+H]+1		1.4794e+07		7.8
	FALSE	2-[(Carbamoyloxy)methyl]-4-hydroxy-2-methylpentyl isopropylcarbamate	C12 H24 N2 O5	Full match	No results	No results	Full match	No results	-0.95	276.168	277.176	2.317	1.4787e+07	3	0	0				No matches found	No matches found	No MS2	[M+H]+1		1.4787e+07		7.8
	FALSE		C8 H2 F N O7 S	Full match	No results	No results	No match	No results	1.21	274.954	273.947	1.42	1.47546e+07	2	0	0				No matches found	No matches found	DDA for preferred ion	[M-H]-1	1.47546e+07		4
	FALSE	(3S)-3-[(Heptylcarbamoyl)amino]-4-(trimethylammonio)butanoate	C15 H31 N3 O3	Full match	No results	No results	Full match	No results	-2.98	301.236	151.625	1.188	1.46922e+07	1	0	0				No matches found	No matches found	DDA for other ion	[M+2H]+2		1.46922e+07		5.7
	FALSE		C26 H45 F N2 O12	Full match	No results	No results	No match	No match	-0.9	596.295	595.288	24.302	1.46493e+07	1	0	0				No matches found	Multiple matches found	No MS2	[M-H]-1	1.46493e+07		7.8
	FALSE	Biotin sulfoxide	C10 H16 N2 O4 S	Full match	No results	No results	Full match	Full match	-0.44	260.083	261.09	5.403	1.45964e+07	12	0	0				No matches found	Single match found	DDA for preferred ion	[M+H]+1		1.45964e+07		7.3
	FALSE	Soboliferamide	C9 H14 N2 O4	Full match	No results	No results	Partial match	Full match	-2.59	214.095	247.128	2.097	1.45582e+07	21	0	0				No matches found	Single match found	DDA for other ion	[M+H+MeOH]+1		1.45582e+07		8.9
	FALSE	5,2'-Dihydroxy-6,7,8,6'-tetramethoxyflavone	C19 H18 O8	Full match	Full match	Partial match	Partial match	Not the top hit	-0.39	374.1	375.107	17.562	1.4478e+07	58	3	2	88.4	9.4	90.1	Multiple matches found	Multiple matches found	DDA for preferred ion	[M+H]+1		1.4478e+07		6.7
	FALSE	Prolylleucine	C11 H20 N2 O3	Full match	Full match	No results	Partial match	Partial match	-1.16	228.147	229.154	3.072	1.42944e+07	31	3	0	97.6	9.9		No matches found	Multiple matches found	DDA for preferred ion	[M+H]+1		1.42944e+07		6.7
	FALSE	N-Acetyl-L-phenylalanine	C11 H13 N O3	Full match	Full match	No results	Full match	Partial match	-2.22	207.089	206.082	8.87	1.42806e+07	141	1	0	70.7	8.5		No matches found	Multiple matches found	DDA for preferred ion	[M-H]-1	1.42806e+07		7.8
	FALSE		C23 H27 F O8 P2	Full match	No results	No results	No match	No results	-1.81	512.116	511.108	1.891	1.42152e+07	1	0	0				No matches found	No matches found	DDA for preferred ion	[M-H]-1	1.42152e+07		6.7
	FALSE	Cyclo-(Leu-Ile)	C12 H22 N2 O2	Full match	No results	No results	Partial match	Full match	-2.08	226.168	227.175	4.519	1.41656e+07	38	0	0				No matches found	Single match found	DDA for preferred ion	[M+H]+1		1.41656e+07		6.7
	FALSE	Uracil	C4 H4 N2 O2	No results	Invalid mass	No results	No results	No results	-8.91	112.026	223.045	0.834	1.40925e+07	0	2	0	86.9	9.3		No matches found	No matches found	DDA for preferred ion	[2M-H]-1	1.40925e+07		7.8
	FALSE	ACPC	C4 H7 N O2	Full match	No results	No results	Full match	No results	-1.53	101.048	244.129	1.227	1.40531e+07	50	0	0				No matches found	No matches found	DDA for other ion	[2M+ACN+H]+1		1.40531e+07		7.8
	FALSE	Actinozine A	C11 H18 N2 O4	Full match	No results	No results	Partial match	Full match	-0.94	242.126	243.134	7.159	1.39934e+07	26	0	0				No matches found	Single match found	DDA for preferred ion	[M+H]+1		1.39934e+07		7.8
	FALSE	Valyllysine	C11 H23 N3 O3	Full match	No results	No results	Full match	No results	-1.62	245.174	246.181	1.195	1.39645e+07	7	0	0				No matches found	No matches found	DDA for preferred ion	[M+H]+1		1.39645e+07		7.8
	FALSE	3-(1-hydroxyethyl)-2,3,6,7,8,8a-hexahydropyrrolo[1,2-a]pyrazine-1,4-dione	C9 H14 N2 O3	Full match	Full match	No results	Partial match	Partial match	-2.56	198.1	199.107	2.659	1.39517e+07	34	2	0	93.7	83.7		No matches found	Multiple matches found	DDA for preferred ion	[M+H]+1		1.39517e+07		7.8
	FALSE	Porphobilinogen	C10 H14 N2 O4	Not the top hit	Full match	No results	Full match	No results	-2.66	226.095	225.087	1.726	1.39184e+07	68	1	0	64.8	8.2		No matches found	No matches found	DDA for preferred ion	[M-H]-1	1.39184e+07		7.3
	FALSE	2-(4-Bromobenzyl)-3-sulfanylpropanoic acid	C10 H11 Br O2 S	No results	No results	No results	Full match	No results	-2.19	273.966	272.958	0.713	1.38853e+07	1	0	0				No matches found	No matches found	DDA for preferred ion	[M-H]-1	1.38853e+07		8.9
	FALSE	Pantothenic acid	C9 H17 N O5	Full match	Full match	Partial match	Full match	No results	-1.35	219.11	218.103	1.955	1.38277e+07	19	2	1	63.8	45	91.1	No matches found	No matches found	DDA for preferred ion	[M-H]-1	1.38277e+07		7.3
	FALSE	Leu-ala	C9 H18 N2 O3	Full match	No results	No results	Full match	No results	-2.54	202.131	203.138	3.042	1.38202e+07	29	0	0				No matches found	No matches found	DDA for preferred ion	[M+H]+1		1.38202e+07		7.3
	FALSE		C3 H F3 N P	Full match	No results	No results	No match	No results	1.8	138.98	139.987	24.565	1.37454e+07	2	0	0				No matches found	No matches found	DDA for preferred ion	[M+H]+1		1.37454e+07		4
	FALSE	2-(2,4-dioxo-3-thiazolidinyl)-N-(2,3,4-trifluorophenyl)acetamide	C11 H7 F3 N2 O3 S	Full match	No results	No results	Full match	No match	4.55	304.014	305.022	4.063	1.36342e+07	6	0	0				Single match found	Multiple matches found	DDA for preferred ion	[M+H]+1		1.36342e+07		5.7
	FALSE	(S)-3-(Allylsulphinyl)-L-alanine 蒜氨酸	C6 H11 N O3 S	Full match	No results	Full match	Not the top hit	No results	-3.12	177.045	178.053	1.237	1.34639e+07	23	0	1			62.3	No matches found	No matches found	DDA for preferred ion	[M+H]+1		1.34639e+07		7.3
	FALSE		C13 H33 N4 O2 P S	Full match	No results	No results	No match	No results	0.29	340.206	339.199	27.546	1.34625e+07	1	0	0				No matches found	No matches found	DDA for preferred ion	[M-H]-1	1.34625e+07		6.2
	FALSE	L-Phenylalanine	C9 H11 N O2	Full match	Full match	No results	Full match	No results	-4.26	165.078	164.071	1.693	1.34464e+07	163	2	0	99.4	100		No matches found	No matches found	DDA for preferred ion	[M-H]-1	1.34464e+07		7.8
	FALSE	(E)-di-tert-butyl diazene-1,2-dicarboxylate	C10 H18 N2 O4	Full match	No results	No results	Full match	No results	-0.94	230.126	231.134	3.995	1.31837e+07	24	0	0				No matches found	No matches found	DDA for preferred ion	[M+H]+1		1.31837e+07		9.5
	FALSE	Murrangatin	C15 H16 O5	No match	Invalid mass	No results	No match	No results	-17.02	276.095	275.088	0.828	1.30627e+07	12	1	0	31.1	6.6		No matches found	No matches found	DDA for preferred ion	[M-H]-1	1.30627e+07		7.8
	FALSE	2-[5-(Aminomethyl)-3-oxo-2,3-dihydro-1,2-oxazol-4-yl]propanoic acid	C7 H10 N2 O4	Full match	No results	No results	Full match	No results	-2.87	186.064	219.097	1.239	1.30318e+07	35	0	0				No matches found	No matches found	DDA for other ion	[M+H+MeOH]+1		1.30318e+07		9.5
	FALSE	N-(tert-Butyl)-N'-(2-hydroxyethyl)urea	C7 H16 N2 O2	No match	Invalid mass	No results	No match	No match	137296	182.105	183.113	3.928	1.29845e+07	99	1	0	35.9	6.8		No matches found	Multiple matches found	DDA for preferred ion	[M+H]+1		1.29845e+07		8.9
	FALSE		C7 H3 F3 Fe N2 O4	Invalid mass	No results	No results	No match	No results	-6838.29	289.943	288.936	0.708	1.29821e+07	5	0	0				No matches found	No matches found	DDA for preferred ion	[M-H]-1	1.29821e+07		8.4
	FALSE			No results	No results	No results	No results	No results		158.961	141.958	2.038	1.29266e+07	0	0	0				No matches found	No matches found	DDA for other ion	[M+H-H2O]+1		1.29266e+07		1.8
	FALSE	(3S)-3-[(Heptylcarbamoyl)amino]-4-(trimethylammonio)butanoate	C15 H31 N3 O3	Full match	No results	No results	Full match	No results	-2.05	301.236	151.625	1.375	1.28636e+07	1	0	0				No matches found	No matches found	No MS2	[M+2H]+2		1.28636e+07		3.5
	FALSE	L-Phenylalanine	C9 H11 N O2	Full match	Full match	Full match	Full match	No results	-1.91	165.079	166.086	5.393	1.28525e+07	163	1	1	97.1	9.9	79.9	No matches found	No matches found	DDA for preferred ion	[M+H]+1		1.28525e+07		3.5
	FALSE		C7 H2 F3 N O3 P2	Full match	No results	No results	No results	No results	-0.76	266.946	265.939	1.53	1.28102e+07	0	0	0				No matches found	No matches found	DDA for preferred ion	[M-H]-1	1.28102e+07		6.2
	FALSE	Stachyline A	C13 H17 N O3	Full match	No results	No results	Partial match	Full match	-3.47	235.12	234.113	15.525	1.27534e+07	163	0	0				No matches found	Multiple matches found	DDA for preferred ion	[M-H]-1	1.27534e+07		9.5
	FALSE	2,6-Pyridinecarboxylic acid	C7 H5 N O4	Full match	Full match	No results	Not the top hit	Partial match	-3.59	167.021	168.029	2.559	1.26776e+07	32	1	0	94	81.5		No matches found	Single match found	DDA for preferred ion	[M+H]+1		1.26776e+07		7.3
	FALSE	MDPV	C16 H21 N O3	Unused	Invalid mass	No results	No match	No results	-16.48	275.148	276.155	1.148	1.24485e+07	14	4	0	44.3	43.4		No matches found	No matches found	DDA for preferred ion	[M+H]+1		1.24485e+07		7.8
	FALSE	4-Undecylbenzenesulfonic acid	C17 H28 O3 S	Full match	No results	No results	Full match	No results	-2.73	312.175	311.168	24.929	1.24021e+07	12	0	0				No matches found	No matches found	DDA for preferred ion	[M-H]-1	1.24021e+07		7.3
	FALSE	ATPA	C10 H16 N2 O4	Full match	No results	No results	Full match	No results	-2.71	228.11	229.118	1.26	1.23901e+07	43	0	0				No matches found	No matches found	DDA for preferred ion	[M+H]+1		1.23901e+07		7.8
	FALSE	L-Pyroglutamic acid	C5 H7 N O3	Full match	Full match	No results	Full match	No results	-2.69	129.042	259.092	1.199	1.23666e+07	38	2	0	90.3	9.5		No matches found	No matches found	DDA for preferred ion	[2M+H]+1		1.23666e+07		10
	FALSE	Boldenone undecylenate	C30 H44 O3	No match	Invalid mass	No results	No match	No results	14.87	452.336	453.343	26.139	1.23153e+07	5	1	0	47.1	61.2		No matches found	No matches found	DDA for preferred ion	[M+H]+1		1.23153e+07		3.5
	FALSE	Leu-ala	C9 H18 N2 O3	Full match	No results	No results	Full match	No results	-2.03	202.131	203.139	2.341	1.22818e+07	29	0	0				No matches found	No matches found	DDA for preferred ion	[M+H]+1		1.22818e+07		6.7
	FALSE	5-Fluoro JWH 018 adamantyl analog	C24 H30 F N O	No match	Invalid mass	No results	No match	No results	999980	734.455	368.235	5.465	1.22342e+07	2	1	0	68.8	8.4		No matches found	No matches found	DDA for other ion	[M+2H]+2		1.22342e+07		4.6
	FALSE	3-[(Carboxycarbonyl)amino]-L-alanine 三七素	C5 H8 N2 O5	Unused	No results	Invalid mass	No results	No results	-458.36	175.963	174.955	0.707	1.21591e+07	0	0	1			62	No matches found	No matches found	DDA for preferred ion	[M-H]-1	1.21591e+07		7.3
	FALSE	Ambrosic acid	C15 H20 O4	No match	Invalid mass	No results	No match	No results	-68203.4	246.121	247.128	3.176	1.20613e+07	49	1	0	36.9	42		No matches found	No matches found	DDA for preferred ion	[M+H]+1		1.20613e+07		7.8
	FALSE	Azaperol	C19 H24 F N3 O	No match	Invalid mass	No results	No match	No results	13.21	329.195	330.202	4.107	1.19881e+07	4	4	0	46	40.3		No matches found	No matches found	DDA for preferred ion	[M+H]+1		1.19881e+07		4.6
	FALSE	N-Methylcaprolactam	C7 H13 N O	No match	Invalid mass	No results	No match	No results	141702	145.11	146.117	2.87	1.18788e+07	75	1	0	56.6	42		No matches found	No matches found	DDA for other ion	[M+H]+1		1.18788e+07		3.5
	FALSE	7-{[(1S,4aS,6R,8aR)-6-Hydroxy-5,5,8a-trimethyl-2-methylenedecahydro-1-naphthalenyl]methoxy}-2H-chromen-2-one	C24 H30 O4	No match	Invalid mass	No results	No match	No results	18.59	382.222	383.229	3.169	1.17586e+07	27	1	0	41.3	7.1		No matches found	No matches found	DDA for preferred ion	[M+H]+1		1.17586e+07		4.6
	FALSE	Glycitein	C16 H12 O5	Full match	Full match	Full match	Not the top hit	Not the top hit	-1.22	284.068	285.075	13.269	1.17391e+07	180	8	9	99.7	10	95.2	Multiple matches found	Multiple matches found	DDA for preferred ion	[M+H]+1		1.17391e+07		10
	FALSE	N-[3-(4-Morpholinyl)propyl]-N'-(tetrahydro-2-furanylmethyl)ethanediamide	C14 H25 N3 O4	Full match	No results	No results	Full match	No results	-0.93	299.184	300.192	3.019	1.16438e+07	18	0	0				No matches found	No matches found	DDA for preferred ion	[M+H]+1		1.16438e+07		5.7
	FALSE		C15 H3 F5 N O2 P S	Full match	No results	No results	No match	No results	1.06	386.955	387.962	2.561	1.15794e+07	5	0	0				No matches found	No matches found	DDA for preferred ion	[M+H]+1		1.15794e+07		5.1
	FALSE		C6 H F3 O5 S4	Full match	No results	No results	No results	No results	-1.27	337.865	336.858	18.064	1.15775e+07	0	0	0				No matches found	No matches found	DDA for preferred ion	[M-H]-1	1.15775e+07		1.8
	FALSE		C21 H44 F N O6 P2	Full match	No results	No results	No match	No match	1.85	487.264	488.271	5.33	1.15625e+07	3	0	0				No matches found	Single match found	No MS2	[M+H]+1		1.15625e+07		3.5
	FALSE		C5 H11 F P2	Full match	No results	No results	No match	No results	4.18	152.033	151.025	1.106	1.14998e+07	2	0	0				No matches found	No matches found	No MS2	[M-H]-1	1.14998e+07		7.8
	FALSE	Stachyline A	C13 H17 N O3	Full match	No results	No results	Partial match	Full match	-2.05	235.12	236.128	12.897	1.14369e+07	163	0	0				No matches found	Multiple matches found	DDA for preferred ion	[M+H]+1		1.14369e+07		7.8
	FALSE		C7 H6 O10 P2	Full match	No results	No results	No match	No results	-0.3	311.944	310.936	1.416	1.143e+07	2	0	0				No matches found	No matches found	DDA for preferred ion	[M-H]-1	1.143e+07		5.1
	FALSE	Phthalic anhydride	C8 H4 O3	Full match	No results	No results	Full match	No results	-1.68	148.016	149.023	26.777	1.13448e+07	2	0	0				No matches found	No matches found	DDA for preferred ion	[M+H]+1		1.13448e+07		6.7
	FALSE		C22 H25 F O14	Full match	No results	No results	No match	No match	-1.59	532.122	533.129	12.608	1.12784e+07	5	0	0				Multiple matches found	No matches found	DDA for other ion	[M+H]+1		1.12784e+07		7.8
	FALSE	(2R,3S,4R,2'R,3'S,4'R)-5,5'-(Cyclododecylimino)di(1,2,3,4-pentanetetrol) (non-preferred name)	C22 H45 N O8	Full match	No results	No results	Not the top hit	No results	-0.44	451.314	452.322	26.087	1.11824e+07	3	0	0				No matches found	No matches found	DDA for preferred ion	[M+H]+1		1.11824e+07		5.7
	FALSE	Nicotinaldehyde N-(6,7-dihydro-5H-cyclopenta[d][1,2,4]triazolo[1,5-a]pyrimidin-8-yl)hydrazone	C14 H13 N7	No match	Invalid mass	No results	No match	No match	-61006.8	262.095	280.129	3.966	1.11714e+07	150	1	0	31.8	41.1		No matches found	Multiple matches found	DDA for other ion	[M+NH4]+1		1.11714e+07		7.8
	FALSE	DL-Histidine	C6 H9 N3 O2	Full match	No results	No results	Full match	No results	-3.33	155.069	156.076	1.16	1.11619e+07	34	0	0				No matches found	No matches found	DDA for preferred ion	[M+H]+1		1.11619e+07		7.3
	FALSE	Allosamizoline	C9 H16 N2 O4	Full match	No results	No results	Not the top hit	Full match	-2.52	216.11	217.118	1.248	1.11616e+07	15	0	0				No matches found	Multiple matches found	No MS2	[M+H]+1		1.11616e+07		8.9
	FALSE	L-gamma-Glutamyl-L-leucyl-L-serine	C14 H25 N3 O7	Full match	No results	No results	Not the top hit	No results	-0.21	347.169	348.176	4.47	1.11396e+07	7	0	0				No matches found	No matches found	DDA for preferred ion	[M+H]+1		1.11396e+07		4.6
	FALSE		C24 H44 F N3 O7	Full match	No results	No results	No match	No results	-0.08	505.316	564.33	24.277	1.11168e+07	2	0	0				No matches found	No matches found	DDA for preferred ion	[M-H+HAc]-1	1.11168e+07		10
	FALSE	Abenquine B2	C14 H18 N2 O5	Full match	No results	No results	Partial match	Full match	-2.7	294.121	293.113	4.457	1.10601e+07	97	0	0				No matches found	Multiple matches found	DDA for preferred ion	[M-H]-1	1.10601e+07		7.8
	FALSE	2,3-Dibromothianaphthene	C8 H4 Br2 S	No results	No results	No results	Full match	No results	-2.46	289.839	290.847	1.188	1.09036e+07	1	0	0				No matches found	No matches found	DDA for preferred ion	[M+H]+1		1.09036e+07		8.9
	FALSE	Cyclo-(Leu-Ile)	C12 H22 N2 O2	Full match	No results	No results	Partial match	Full match	-1.17	226.168	227.175	24.371	1.09008e+07	38	0	0				No matches found	Single match found	DDA for preferred ion	[M+H]+1		1.09008e+07		5.1
	FALSE	Octyl gallate	C15 H22 O5	Full match	Full match	No results	Not the top hit	Partial match	-1.34	282.146	281.139	18.953	1.0853e+07	101	2	0	73.8	46.9		No matches found	Multiple matches found	DDA for preferred ion	[M-H]-1	1.0853e+07		7.8
	FALSE	Arthropsatriol B	C12 H18 O4	Full match	No results	No results	Partial match	Full match	-1.69	226.12	225.113	7.77	1.08383e+07	58	0	0				No matches found	Multiple matches found	DDA for preferred ion	[M-H]-1	1.08383e+07		7.8
	FALSE	ATPA	C10 H16 N2 O4	Full match	No results	No results	Full match	No results	-2.85	228.11	227.103	3.159	1.08056e+07	43	0	0				No matches found	No matches found	DDA for preferred ion	[M-H]-1	1.08056e+07		7.3
	FALSE	Pyridoxamine	C8 H12 N2 O2	Full match	Full match	No results	Full match	Partial match	-1.64	168.09	169.097	2.488	1.07278e+07	96	1	0	37	6.9		No matches found	Multiple matches found	DDA for preferred ion	[M+H]+1		1.07278e+07		5.1
	FALSE		C19 H36 F2 N3 O4 P	Full match	No results	No results	No match	No results	2.58	439.242	440.25	1.298	1.07067e+07	21	0	0				No matches found	No matches found	DDA for preferred ion	[M+H]+1		1.07067e+07		8.9
	FALSE	Lansai E	C9 H12 N2 O3	Full match	No results	No results	Partial match	Full match	-2.55	196.084	197.092	4.513	1.06856e+07	69	0	0				No matches found	Single match found	DDA for preferred ion	[M+H]+1		1.06856e+07		5.1
	FALSE	Trovafloxacin	C20 H15 F3 N4 O3	No match	Full match	No match	No match	No match	2.86	416.111	417.118	9.102	1.06177e+07	61	2	1	60.6	46.3	50.9	Multiple matches found	Multiple matches found	DDA for other ion	[M+H]+1		1.06177e+07		10
	FALSE			No results	No results	No results	No results	No results		120.057	165.055	7.904	1.05451e+07	0	0	0				No matches found	No matches found	DDA for preferred ion	[M+FA-H]-1	1.05451e+07		7.8
	FALSE	Methylmalonic acid	C4 H6 O4	No results	Invalid mass	No results	No results	No results	-6.01	118.026	117.019	1.205	1.04938e+07	0	4	0	93.1	9.7		No matches found	No matches found	DDA for preferred ion	[M-H]-1	1.04938e+07		7.8
	FALSE		C10 H21 F2 O2 P	Full match	No results	No results	No match	No match	4.49	242.126	241.119	6.053	1.04823e+07	26	0	0				No matches found	Single match found	DDA for preferred ion	[M-H]-1	1.04823e+07		7.8
	FALSE	N2,1-Diphenyl-6-imino-1,6-dihydro-1,3,5-triazine-2,4-diamine	C15 H14 N6	No match	Invalid mass	No results	No match	No match	-5.66	278.126	279.134	2.692	1.04415e+07	138	2	0	35.5	6.8		No matches found	Multiple matches found	DDA for preferred ion	[M+H]+1		1.04415e+07		6.7
	FALSE	3,3',5,5'-Tetramethyldiphenoquinone	C16 H16 O2	No match	Invalid mass	No results	No match	No results	-17.5	240.111	223.108	4.419	1.03962e+07	41	1	0	69	8.5		No matches found	No matches found	DDA for preferred ion	[M+H-H2O]+1		1.03962e+07		9.5
	FALSE		C6 H14 F2 N2 O S	Full match	No results	No results	No match	No results	-1.69	200.079	233.113	1.253	1.03654e+07	46	0	0				No matches found	No matches found	DDA for preferred ion	[M+H+MeOH]+1		1.03654e+07		7.3
	FALSE	3-[(2,4-Dichlorobenzyl)sulfonyl]-1,5-dimethyl-4,5-dihydro-1H-pyrazolo[3,4-d]pyridazin-4-one	C14 H12 Cl2 N4 O3 S	No match	Invalid mass	No results	No match	No match	-16.8	385.994	384.987	2.113	1.03216e+07	29	1	0	36.8	53.3		No matches found	Single match found	DDA for preferred ion	[M-H]-1	1.03216e+07		6.2
	FALSE	Pukeleimide G	C14 H16 N2 O5	Full match	No results	No results	Partial match	Full match	-2.44	292.105	291.098	3.152	1.03045e+07	78	0	0				No matches found	Single match found	DDA for preferred ion	[M-H]-1	1.03045e+07		4.6
	FALSE		C55 H97 N3 O10 P2	Full match	No results	No results	No match	No match	0.01	1021.66	1020.66	28.183	1.02027e+07	4	0	0				No matches found	Multiple matches found	DDA for preferred ion	[M-H]-1	1.02027e+07		4
	FALSE		C11 H18 N10	Full match	No results	No results	No match	No results	4.09	290.173	308.207	26.82	1.01972e+07	6	0	0				No matches found	No matches found	DDA for preferred ion	[M+NH4]+1		1.01972e+07		7.3
	FALSE	(3β,5ξ,9ξ)-3-{[2-O-(β-D-Glucopyranosyl)-β-D-glucopyranosyl]oxy}-23-hydroxyolean-12-en-28-oic acid	C42 H68 O14	No match	Full match	No results	Partial match	No results	-2.31	796.459	795.452	21.759	1.01957e+07	27	1	0	73.6	66.2		No matches found	No matches found	DDA for preferred ion	[M-H]-1	1.01957e+07		7.8
	FALSE	2-Acetamido-N-(6-aminohexanoyl)-2-deoxyhexopyranosylamine	C14 H27 N3 O6	Full match	No results	No results	Full match	No results	-1.19	333.19	316.186	2.921	1.01907e+07	4	0	0				No matches found	No matches found	DDA for other ion	[M+H-H2O]+1		1.01907e+07		8.4
	FALSE	BAR501	C26 H46 O3	Full match	No results	No results	Full match	No results	-1.85	406.344	405.337	29.364	1.01835e+07	11	0	0				No matches found	No matches found	DDA for preferred ion	[M-H]-1	1.01835e+07		7.8
	FALSE	Harmaline	C13 H14 N2 O	Full match	Full match	Full match	Full match	Partial match	-0.71	214.11	215.118	6.24	1.01516e+07	187	1	1	98.4	9.9	59.5	No matches found	Multiple matches found	DDA for preferred ion	[M+H]+1		1.01516e+07		7.8
	FALSE	CJ-15,801	C9 H15 N O5	Full match	No results	No results	Not the top hit	Full match	-1.7	217.095	218.102	3.138	1.01428e+07	18	0	0				No matches found	Multiple matches found	DDA for preferred ion	[M+H]+1		1.01428e+07		6.7
	FALSE	6-{(Z)-[(2,4-Dinitrophenyl)hydrazono]methyl}-2,3-dimethoxybenzoic acid	C16 H14 N4 O8	Full match	No results	No results	Full match	No results	-4.26	390.079	389.072	2.996	1.014e+07	4	0	0				No matches found	No matches found	DDA for preferred ion	[M-H]-1	1.014e+07		7.8
	FALSE			No results	No results	No results	No results	No results		1267.59	632.79	16.766	1.00981e+07	0	0	0				No matches found	No matches found	DDA for other ion	[M-2H]-2	1.00981e+07		9.5
	FALSE	Boc-Gln-Oh	C10 H18 N2 O5	Full match	No results	No results	Full match	No results	-1.12	246.121	247.129	2.18	1.00774e+07	49	0	0				No matches found	No matches found	DDA for preferred ion	[M+H]+1		1.00774e+07		6.7
	FALSE	(3aR,4aS,5R,7aS,8S,9aR)-5-Hydroxy-4a,8-dimethyl-3-methyleneoctahydroazuleno[6,5-b]furan-2,6(3H,4H)-dione	C15 H20 O4	Full match	Full match	No results	Partial match	Partial match	-0.74	264.136	265.143	8.355	1.00443e+07	260	7	0	63.2	65.9		No matches found	Multiple matches found	DDA for preferred ion	[M+H]+1		1.00443e+07		6.7
	FALSE	Glycitein	C16 H12 O5	Full match	Full match	Full match	Not the top hit	Not the top hit	-3.15	284.068	283.06	15.981	1.00169e+07	182	1	8	75.8	8.8	92.2	Multiple matches found	Multiple matches found	DDA for preferred ion	[M-H]-1	1.00169e+07		7.8
	FALSE	D-(+)-Maltose	C12 H22 O11	No match	Invalid mass	Invalid mass	No match	No results	134471	388.121	387.114	0.825	9.9761e+06	159	2	1	81.5	67	86	No matches found	No matches found	DDA for preferred ion	[M-H]-1	9.9761e+06		7.8
	FALSE		C28 H22 F N2 O6 P	Full match	No results	No results	No match	No match	1.17	532.121	531.113	15.25	9.96146e+06	51	0	0				Multiple matches found	Single match found	DDA for preferred ion	[M-H]-1	9.96146e+06		7.8
	FALSE	Cyclo-(Leu-Ile)	C12 H22 N2 O2	Full match	No results	No results	Partial match	Full match	-1.55	226.168	227.175	25.576	9.96135e+06	38	0	0				No matches found	Single match found	DDA for preferred ion	[M+H]+1		9.96135e+06		5.7
	FALSE			No results	No results	No results	No results	No results		2477.18	1237.58	16.503	9.9075e+06	0	0	0				No matches found	No matches found	DDA for other ion	[M-2H]-2	9.9075e+06		9.5
	FALSE		C6 H12 F2 N2 O S	Full match	No results	No results	No match	No match	-1.77	198.063	231.097	1.235	9.8551e+06	51	0	0				No matches found	Multiple matches found	No MS2	[M+H+MeOH]+1		9.8551e+06		9.5
	FALSE	N-(4-Methoxy-1-methyl-1H-indazol-3-yl)-1-phenyl-5-propyl-1H-pyrazole-4-carboxamide	C22 H23 N5 O2	No match	Invalid mass	No results	No match	No results	-105402	348.164	390.198	1.149	9.84875e+06	4	3	0	39	6.9		No matches found	No matches found	DDA for other ion	[M+ACN+H]+1		9.84875e+06		8.4
	FALSE	Ethyl 1-{(6,7-dimethoxy-2-oxo-1,2-dihydro-3-quinolinyl)[1-(2-methyl-2-propanyl)-1H-tetrazol-5-yl]methyl}-4-piperidinecarboxylate	C25 H34 N6 O5	Full match	No results	No results	Full match	No results	-0.28	498.259	499.267	3.893	9.78641e+06	20	0	0				No matches found	No matches found	DDA for preferred ion	[M+H]+1		9.78641e+06		7.3
	FALSE	Actinozine A	C11 H18 N2 O4	Full match	No results	No results	Partial match	Full match	-1.56	242.126	243.134	3.2	9.7518e+06	26	0	0				No matches found	Single match found	DDA for preferred ion	[M+H]+1		9.7518e+06		5.7
	FALSE	Cyclo-(Leu-Ile)	C12 H22 N2 O2	Full match	No results	No results	Partial match	Full match	-0.74	226.168	227.175	24.631	9.68008e+06	38	0	0				No matches found	Single match found	DDA for preferred ion	[M+H]+1		9.68008e+06		5.7
	FALSE			No results	No results	No results	No results	No results		127.012	110.008	1.137	9.64939e+06	0	0	0				No matches found	No matches found	DDA for preferred ion	[M+H-H2O]+1		9.64939e+06		4.6
	FALSE	ACPD	C7 H11 N O4	Full match	No results	No results	Full match	No results	-3.37	173.068	174.076	1.255	9.64733e+06	72	0	0				No matches found	No matches found	DDA for preferred ion	[M+H]+1		9.64733e+06		7.8
	FALSE	Cyclo(leucylprolyl)	C11 H18 N2 O2	Full match	Full match	No results	Full match	Full match	-0.22	210.137	211.144	9.2	9.62833e+06	80	1	0	92.8	83.4		No matches found	Multiple matches found	DDA for preferred ion	[M+H]+1		9.62833e+06		7.8
	FALSE	N-BOC-CIS-4-HYDROXY-D-PROLINE	C10 H17 N O5	Full match	No results	No results	Full match	No results	-1.59	231.11	232.118	8.928	9.61486e+06	24	0	0				No matches found	No matches found	DDA for preferred ion	[M+H]+1		9.61486e+06		7.8
	FALSE	D-(+)-Pipecolinic acid	C6 H11 N O2	Full match	Full match	No results	Not the top hit	Partial match	-3.41	129.079	130.086	1.152	9.57683e+06	101	4	0	76.7	8.8		No matches found	Multiple matches found	DDA for preferred ion	[M+H]+1		9.57683e+06		6.7
	FALSE		C12 H20 F N3 O2 S2	Full match	No results	No results	No match	No results	-1.03	321.098	322.105	27.015	9.54986e+06	96	0	0				No matches found	No matches found	No MS2	[M+H]+1		9.54986e+06		2.4
	FALSE	Cetoniacytone B	C7 H9 N O4	Full match	No results	No results	Partial match	Full match	-2.52	171.053	189.087	1.27	9.54061e+06	27	0	0				No matches found	Single match found	DDA for preferred ion	[M+NH4]+1		9.54061e+06		6.7
	FALSE		C13 H22 F N5 O6	Full match	No results	No results	No match	No results	-3.11	363.154	364.162	2.195	9.52693e+06	13	0	0				No matches found	No matches found	DDA for preferred ion	[M+H]+1		9.52693e+06		9.5
	FALSE	tert-Butyl N-[1-(aminocarbonyl)-3-methylbutyl]carbamate	C11 H22 N2 O3	Full match	Full match	No results	Partial match	Partial match	-1.47	230.163	231.17	3.226	9.48919e+06	30	1	0	85.4	9.3		No matches found	Multiple matches found	DDA for preferred ion	[M+H]+1		9.48919e+06		5.7
	FALSE		C17 H10 F2 N4 O3	Full match	No results	No results	No match	No results	3.77	356.073	355.066	4.045	9.47762e+06	91	0	0				No matches found	No matches found	DDA for preferred ion	[M-H]-1	9.47762e+06		7.3
	FALSE	(6R)-5-Acetamido-2,6-anhydro-3,4,5-trideoxy-4-[(diaminomethylene)amino]-6-[(1R,2R)-2,3-dihydroxy-1-propoxypropyl]-L-threo-hex-2-enonic acid	C15 H26 N4 O7	Full match	No results	No results	Full match	No results	0.36	374.18	375.188	4.616	9.42267e+06	6	0	0				No matches found	No matches found	DDA for preferred ion	[M+H]+1		9.42267e+06		2.9
	FALSE	g-Guanidinobutyrate	C5 H11 N3 O2	Full match	No results	No results	Full match	No results	-3.75	145.085	146.092	2.076	9.41977e+06	29	0	0				No matches found	No matches found	No MS2	[M+H]+1		9.41977e+06		7.3
	FALSE	Leu-arg	C12 H25 N5 O3	Full match	No results	No results	Full match	No results	-1.96	287.195	288.202	2.264	9.41164e+06	5	0	0				No matches found	No matches found	No MS2	[M+H]+1		9.41164e+06		10
	FALSE	Sarmentosin	C11 H17 N O7	Full match	No results	No results	Full match	No results	-0.87	275.1	276.108	2.781	9.40584e+06	9	0	0				No matches found	No matches found	DDA for preferred ion	[M+H]+1		9.40584e+06		7.3
	FALSE	Nicotinic acid	C6 H5 N O2	No results	Invalid mass	Invalid mass	No results	No results	-6.24	123.031	122.024	1.534	9.39016e+06	0	3	1	96.2	63.6	59.7	No matches found	No matches found	DDA for preferred ion	[M-H]-1	9.39016e+06		7.8
	FALSE	Actinozine A	C11 H18 N2 O4	Full match	No results	No results	Partial match	Full match	-2.52	242.126	260.16	1.264	9.33003e+06	26	0	0				No matches found	Single match found	DDA for other ion	[M+NH4]+1		9.33003e+06		10
	FALSE		C14 H11 F3 N4 O4	Full match	No results	No results	No match	No results	0.65	356.073	355.066	3.195	9.26334e+06	91	0	0				No matches found	No matches found	DDA for preferred ion	[M-H]-1	9.26334e+06		7.3
	FALSE	4-Methoxychalcone	C16 H14 O2	No match	Invalid mass	No results	No match	No match	-18.91	238.095	280.129	2.558	9.23996e+06	103	1	0	32.5	41.2		No matches found	Single match found	DDA for preferred ion	[M+ACN+H]+1		9.23996e+06		6.2
	FALSE		C17 H12 F2 N4 O5	Full match	No results	No results	No match	No results	3.32	390.079	389.072	2.145	9.23923e+06	108	0	0				No matches found	No matches found	DDA for preferred ion	[M-H]-1	9.23923e+06		6.7
	FALSE	Imidazosagatriazinone	C17 H20 N4 O2	No match	Invalid mass	No results	No match	No results	-12.93	312.155	313.162	29.525	9.20694e+06	3	3	0	94.3	9.7		No matches found	No matches found	DDA for preferred ion	[M+H]+1		9.20694e+06		5.1
	FALSE	Ethyl 4-[(2,5-dioxo-2,5-dihydro-1H-pyrrol-1-yl)amino]-2-(trifluoromethyl)-5-pyrimidinecarboxylate	C12 H9 F3 N4 O4	Full match	No results	No results	Full match	No results	1.01	330.058	389.072	1.894	9.18571e+06	9	0	0				No matches found	No matches found	DDA for other ion	[M-H+HAc]-1	9.18571e+06		2.9
	FALSE	Xylarinic acid A	C13 H22 O2	Full match	No results	No results	Partial match	Full match	-0.94	210.162	228.196	17.194	9.17151e+06	32	0	0				No matches found	Multiple matches found	DDA for preferred ion	[M+NH4]+1		9.17151e+06		7.3
	FALSE		C10 H21 F3 N5 P	Full match	No results	No results	No match	No results	-4.06	299.147	341.181	1.265	9.17073e+06	14	0	0				No matches found	No matches found	No MS2	[M+ACN+H]+1		9.17073e+06		10
	FALSE	(2R)-2-(Cyclohexylmethyl)-4-(4-morpholinyl)-4-oxo-N-(2-{[4-(trifluoromethoxy)phenyl]amino}ethyl)butanamide	C24 H34 F3 N3 O4	Full match	No results	No results	Full match	No results	-4.53	485.248	486.255	2.559	9.14296e+06	20	0	0				No matches found	No matches found	DDA for preferred ion	[M+H]+1		9.14296e+06		9.5
	FALSE	murocainide	C19 H27 N3 O5	Full match	No results	No results	Full match	No results	0.44	377.195	378.203	6.239	9.1272e+06	60	0	0				No matches found	No matches found	No MS2	[M+H]+1		9.1272e+06		9.5
	FALSE	CJ-15,801	C9 H15 N O5	Full match	No results	No results	Not the top hit	Full match	-1.32	217.095	218.102	5.846	9.11452e+06	18	0	0				No matches found	Multiple matches found	DDA for preferred ion	[M+H]+1		9.11452e+06		7.8
	FALSE	Benzoic acid	C7 H6 O2	Full match	No results	No results	Full match	Full match	-3.78	122.036	123.044	2.098	9.06793e+06	14	0	0				No matches found	Single match found	No MS2	[M+H]+1		9.06793e+06		7.8
	FALSE		C5 H4 N O4 P S2	Full match	No results	No results	No results	No results	2.93	236.933	235.925	0.179	9.01317e+06	0	0	0				No matches found	No matches found	DDA for preferred ion	[M-H]-1	9.01317e+06		4
	FALSE	(3S)-4-(2-{2-[(1-Carbamimidoyl-4-piperidinyl)oxy]ethyl}-1-piperidinyl)-3-(cyclohexylamino)-4-oxobutanoic acid	C23 H41 N5 O4	Full match	No results	No results	Full match	No results	-3.68	451.314	452.321	28.912	8.97826e+06	3	0	0				No matches found	No matches found	DDA for preferred ion	[M+H]+1		8.97826e+06		3.5
	FALSE		C6 H9 N3 O5 P2	Full match	No results	No results	No results	No results	4.41	265.003	310.001	1.674	8.95883e+06	0	0	0				No matches found	No matches found	DDA for other ion	[M+FA-H]-1	8.95883e+06		5.7
	FALSE	5-(4-Chloro-2-methyl-phenoxymethyl)-4-cyclohexyl-4H-[1,2,4]triazole-3-thiol	C16 H20 Cl N3 O S	No results	No results	No results	Full match	No results	-4.32	337.1	372.069	0.865	8.94354e+06	129	0	0				No matches found	No matches found	DDA for other ion	[M+Cl]-1	8.94354e+06		7.8
	FALSE	5-methyl-2-heptanone	C8 H16 O	Full match	No results	No results	Partial match	Full match	-4.52	128.12	173.118	20.111	8.93798e+06	48	0	0				No matches found	Multiple matches found	DDA for preferred ion	[M+FA-H]-1	8.93798e+06		8.9
	FALSE		C19 H23 F O11	Full match	No results	No results	No match	No match	-4.55	446.12	491.119	8.737	8.93476e+06	42	0	0				Multiple matches found	Multiple matches found	DDA for preferred ion	[M+FA-H]-1	8.93476e+06		9.5
	FALSE	Serinolamide A	C23 H45 N O3	Full match	No results	No results	Full match	Full match	-0.15	383.34	384.347	24.504	8.91203e+06	5	0	0				No matches found	Single match found	DDA for preferred ion	[M+H]+1		8.91203e+06		8.4
	FALSE	6-Methylquinoline	C10 H9 N	Full match	Full match	No results	Not the top hit	No results	-3.86	143.073	144.08	4.151	8.86781e+06	19	2	0	41.4	7.1		No matches found	No matches found	DDA for preferred ion	[M+H]+1		8.86781e+06		7.3
	FALSE	(+)-Evodiamine	C19 H17 N3 O	No match	Invalid mass	No results	No match	No match	17.41	303.142	304.15	4.461	8.85946e+06	17	4	0	36.4	6.8		No matches found	Single match found	DDA for preferred ion	[M+H]+1		8.85946e+06		10
	FALSE		C49 H70 F2 N4 O10	Full match	No results	No results	No match	No match	-0.29	912.506	911.499	21.74	8.84267e+06	27	0	0				No matches found	Single match found	DDA for preferred ion	[M-H]-1	8.84267e+06		9.5
	FALSE		C16 H33 N O9	Full match	No results	No results	No match	No results	-1.43	383.215	384.222	2.24	8.81853e+06	1	0	0				No matches found	No matches found	DDA for preferred ion	[M+H]+1		8.81853e+06		10
	FALSE	Indole	C8 H7 N	Full match	No results	No results	Full match	Full match	-2.49	117.058	118.065	4.136	8.80078e+06	16	0	0				No matches found	Single match found	DDA for preferred ion	[M+H]+1		8.80078e+06		7.3
	FALSE		C62 H74 F4 N6 O9	Full match	No results	No results	No match	No results	-0.02	1122.55	560.265	17.738	8.78998e+06	1	0	0				No matches found	No matches found	DDA for other ion	[M-2H]-2	8.78998e+06		7.8
	FALSE		C6 H16 N5 O3 P	Full match	No results	No results	No match	No match	3.45	237.1	238.107	4.73	8.73008e+06	131	0	0				No matches found	Multiple matches found	DDA for preferred ion	[M+H]+1		8.73008e+06		7.3
	FALSE	Cyclo-(Leu-Ile)	C12 H22 N2 O2	Full match	No results	No results	Partial match	Full match	-0.44	226.168	227.175	24.882	8.72907e+06	38	0	0				No matches found	Single match found	DDA for preferred ion	[M+H]+1		8.72907e+06		6.2
	FALSE	Staphyloamide B	C10 H16 N2 O3	Full match	No results	No results	Partial match	Full match	-1.8	212.116	213.123	2.968	8.7145e+06	42	0	0				No matches found	Multiple matches found	DDA for preferred ion	[M+H]+1		8.7145e+06		7.3
	FALSE	1,4-Dihydroxy-2-naphthoic acid	C11 H8 O4	Full match	No results	No results	Full match	No results	-0.7	204.042	205.049	6.26	8.70033e+06	53	0	0				No matches found	No matches found	DDA for preferred ion	[M+H]+1		8.70033e+06		7.8
	FALSE	Allosamizoline	C9 H16 N2 O4	Full match	No results	No results	Not the top hit	Full match	-1	216.111	217.118	2.743	8.60613e+06	15	0	0				No matches found	Multiple matches found	DDA for preferred ion	[M+H]+1		8.60613e+06		7.3
	FALSE	(S)-3-Isopropyl-2,5-piperazinedione	C7 H12 N2 O2	Full match	No results	No results	Full match	No results	-2.08	156.09	189.123	2.551	8.37832e+06	45	0	0				No matches found	No matches found	No MS2	[M+H+MeOH]+1		8.37832e+06		7.8
	FALSE	Capryloylglycine	C10 H19 N O3	Full match	Full match	No results	Partial match	Partial match	-2.74	201.136	200.129	13.092	8.3641e+06	39	1	0	54.2	7.7		No matches found	Single match found	DDA for preferred ion	[M-H]-1	8.3641e+06		7.8
	FALSE	Xanthine	C5 H4 N4 O2	Full match	Full match	No results	Full match	No results	-4.79	152.033	151.025	0.865	8.35801e+06	15	1	0	84.1	9.2		No matches found	No matches found	DDA for preferred ion	[M-H]-1	8.35801e+06		7.8
	FALSE	6β-Oxycodol	C18 H23 N O4	No match	Invalid mass	No results	No match	No results	-13.48	317.158	318.166	5.403	8.35154e+06	2	1	0	53	7.7		No matches found	No matches found	DDA for preferred ion	[M+H]+1		8.35154e+06		5.1
	FALSE		C44 H35 Cl2 F2 N O	Full match	No results	No results	Unused	No results	-0.48	701.206	702.213	29.32	8.33811e+06	5	0	0				No matches found	No matches found	DDA for preferred ion	[M+H]+1		8.33811e+06		8.9
	FALSE		C13 H27 N O9	Full match	No results	No results	No match	No results	2.55	341.169	383.203	2.255	8.27594e+06	6	0	0				No matches found	No matches found	No MS2	[M+ACN+H]+1		8.27594e+06		10
	FALSE			No results	No results	No results	No results	No results		263.865	308.863	0.035	8.27127e+06	0	0	0				No matches found	No matches found	DDA for other ion	[M+FA-H]-1	8.27127e+06		6.7
	FALSE	γ-L-glutamyl-L-leucine	C11 H20 N2 O5	Full match	No results	No results	Partial match	Full match	-1.98	260.137	259.129	2.502	8.26204e+06	41	0	0				No matches found	Multiple matches found	DDA for preferred ion	[M-H]-1	8.26204e+06		7.8
	FALSE	L-Histidine	C6 H9 N3 O2	No results	Invalid mass	No results	No results	No results	-5.15	155.069	154.061	0.776	8.23995e+06	0	1	0	87.1	67		No matches found	No matches found	DDA for preferred ion	[M-H]-1	8.23995e+06		7.8
	FALSE		C19 H12 F4	Full match	No results	No results	No match	No results	4.67	316.089	429.075	1.692	8.20273e+06	4	0	0				No matches found	No matches found	DDA for preferred ion	[M-H+TFA]-1	8.20273e+06		7.8
	FALSE	N~2~-(5,6-Dihydro-4H-pyrrolo[1,2-b]pyrazol-3-yl)-N~4~-methyl-5-(trifluoromethyl)-2,4-pyrimidinediamine	C12 H13 F3 N6	Full match	No results	No results	Full match	No results	3.16	298.116	299.124	2.455	8.18884e+06	1	0	0				No matches found	No matches found	No MS2	[M+H]+1		8.18884e+06		5.1
	FALSE		C41 H40 Cl2 F N3 O2 S2	Full match	No results	No results	No match	No results	-0.07	759.192	760.2	24.834	8.15153e+06	1	0	0				No matches found	No matches found	DDA for preferred ion	[M+H]+1		8.15153e+06		4
	FALSE	butalbital	C11 H16 N2 O3	Full match	No results	No results	Full match	No results	-2.36	224.116	225.123	2.224	8.11894e+06	89	0	0				No matches found	No matches found	DDA for other ion	[M+H]+1		8.11894e+06		9.5
	FALSE	Ambrosic acid	C15 H20 O4	No match	Invalid mass	No results	No match	No results	-68202.4	246.121	247.129	3.397	8.11558e+06	49	1	0	36	6.8		No matches found	No matches found	DDA for preferred ion	[M+H]+1		8.11558e+06		10
	FALSE	2,4(1H,3H)-Pyrimidinedione, 1-[5-O-(5-amino-5-deoxy-beta-D-ribofuranosyl)-3,6-dideoxy-6-[4-[2-oxo-2-(1-pyrrolidinyl)ethyl]-1-piperazinyl]-alpha-L-lyxo-hexofuranosyl]-	C25 H40 N6 O9	Full match	No results	No results	Full match	No results	-0.72	568.285	569.293	2.678	8.10421e+06	5	0	0				No matches found	No matches found	DDA for preferred ion	[M+H]+1		8.10421e+06		4
	FALSE		C7 H24 N7 O4 P	Full match	No results	No results	No match	No results	1.75	301.163	343.197	1.266	8.09704e+06	13	0	0				No matches found	No matches found	DDA for other ion	[M+ACN+H]+1		8.09704e+06		10
	FALSE	glu-asp	C9 H14 N2 O7	Full match	No results	No results	Full match	No results	-1.24	262.08	263.087	1.231	8.0368e+06	14	0	0				No matches found	No matches found	DDA for preferred ion	[M+H]+1		8.0368e+06		9.5
	FALSE		C72 H86 F4 N6 O8 P2	Full match	No results	No results	No match	No match	-0.02	1300.59	649.289	15.214	8.02617e+06	1	0	0				No matches found	Single match found	No MS2	[M-2H]-2	8.02617e+06		9.5
	FALSE	5K8XI641G3	C6 H10 N2	Full match	No results	No results	Full match	No results	-2.08	110.084	111.091	2.28	8.02319e+06	26	0	0				No matches found	No matches found	DDA for preferred ion	[M+H]+1		8.02319e+06		7.3
	FALSE	L-Alanyl-L-proline	C8 H14 N2 O3	Full match	Full match	No results	Full match	No results	-2.71	186.1	187.107	1.256	8.01977e+06	23	1	0	41.8	7.1		No matches found	No matches found	DDA for preferred ion	[M+H]+1		8.01977e+06		9.5
	FALSE	Pantothenic acid	C9 H17 N O5	Full match	Full match	No results	Full match	No results	-0.94	219.11	220.118	2.924	7.99124e+06	19	2	0	58.6	42.3		No matches found	No matches found	DDA for preferred ion	[M+H]+1		7.99124e+06		8.9
	FALSE	Bicine	C6 H13 N O4	No match	Invalid mass	No results	No match	No results	6.05	163.085	164.093	2.507	7.97968e+06	31	1	0	41.1	42.8		No matches found	No matches found	DDA for preferred ion	[M+H]+1		7.97968e+06		8.4
	FALSE	Abenquine B2	C14 H18 N2 O5	Full match	No results	No results	Partial match	Full match	-1.89	294.121	293.114	1.693	7.96375e+06	97	0	0				No matches found	Multiple matches found	DDA for preferred ion	[M-H]-1	7.96375e+06		7.8
	FALSE	2-Methyl-2-propanyl (2-methyl-2-{[(1-methyl-5-oxo-3-pyrrolidinyl)carbonyl]amino}propyl)carbamate	C15 H27 N3 O4	Full match	No results	No results	Full match	No results	-0.31	313.2	314.207	5.889	7.96372e+06	27	0	0				No matches found	No matches found	DDA for preferred ion	[M+H]+1		7.96372e+06		8.4
	FALSE		C5 H16 F N7 O2 P2 S2	Full match	No results	No results	No match	No results	3.49	351.028	352.035	2.338	7.95191e+06	28	0	0				No matches found	No matches found	DDA for preferred ion	[M+H]+1		7.95191e+06		6.2
	FALSE		C53 H71 F N4 O11	Full match	No results	No results	No match	No results	0.06	958.51	957.503	21.371	7.85707e+06	17	0	0				No matches found	No matches found	DDA for preferred ion	[M-H]-1	7.85707e+06		8.9
	FALSE	Cyclo-(Leu-Ile)	C12 H22 N2 O2	Full match	No results	No results	Partial match	Full match	-0.41	226.168	227.175	23.978	7.83057e+06	38	0	0				No matches found	Single match found	DDA for preferred ion	[M+H]+1		7.83057e+06		7.8
	FALSE		C42 H70 F3 N3 O14	Full match	No results	No results	No results	No results	-0.09	897.481	449.748	7.128	7.8246e+06	0	0	0				No matches found	No matches found	DDA for preferred ion	[M+2H]+2		7.8246e+06		6.7
	FALSE		C21 H21 N4 O4 P3 S	Full match	No results	No results	No match	No results	0.18	518.05	519.057	2.492	7.79797e+06	22	0	0				No matches found	No matches found	DDA for preferred ion	[M+H]+1		7.79797e+06		7.3
	FALSE	N-Benzoyl-l-leucine methyl ester	C14 H19 N O3	Full match	No results	No results	Partial match	Full match	-2.33	249.136	250.143	16.002	7.79385e+06	197	0	0				No matches found	Multiple matches found	DDA for preferred ion	[M+H]+1		7.79385e+06		9.5
	FALSE	1-methyl-pseudouridine	C10 H14 N2 O6	Full match	No results	No results	Partial match	Full match	-2.13	258.085	259.092	2.141	7.79345e+06	42	0	0				No matches found	Single match found	DDA for preferred ion	[M+H]+1		7.79345e+06		9.5
	FALSE	N-(Cyclohexylcarbamoyl)glycyl-L-valine	C14 H25 N3 O4	Full match	No results	No results	Not the top hit	No results	-0.44	299.184	300.192	3.998	7.73555e+06	29	0	0				No matches found	No matches found	DDA for preferred ion	[M+H]+1		7.73555e+06		6.7
	FALSE	Allosamizoline	C9 H16 N2 O4	Full match	No results	No results	Not the top hit	Full match	-3.18	216.11	215.103	1.594	7.72211e+06	15	0	0				No matches found	Multiple matches found	DDA for preferred ion	[M-H]-1	7.72211e+06		7.8
	FALSE		C6 H2 F4 N4 O	Full match	No results	No results	No match	No match	1.41	222.017	223.024	1.18	7.71809e+06	12	0	0				No matches found	Multiple matches found	No MS2	[M+H]+1		7.71809e+06		8.9
	FALSE			No results	No results	No results	No results	No results		122.047	121.04	2.114	7.69634e+06	0	0	0				No matches found	No matches found	DDA for preferred ion	[M-H]-1	7.69634e+06		5.1
	FALSE		C6 H15 F2 N3 S	Full match	No results	No results	No match	No results	-1.91	199.095	217.129	1.253	7.67185e+06	25	0	0				No matches found	No matches found	No MS2	[M+NH4]+1		7.67185e+06		7.3
	FALSE	Glycyl-L-leucine	C8 H16 N2 O3	Full match	Full match	No results	Full match	No results	-3.52	188.115	187.108	0.851	7.66785e+06	40	1	0	67.3	45.4		No matches found	No matches found	DDA for preferred ion	[M-H]-1	7.66785e+06		7.8
	FALSE	(1aR,2S,5S,6R,7R,7aS)-5-Methyl-1a-(3-methyl-2-buten-1-yl)-1a,3,5,6,7,7a-hexahydro-2H-oxireno[g]isochromene-2,6,7-triol	C15 H22 O5	No match	Invalid mass	No results	No match	No results	60345.8	299.173	300.18	8.34	7.65006e+06	15	1	0	66.8	67		No matches found	No matches found	DDA for preferred ion	[M+H]+1		7.65006e+06		8.4
	FALSE		C24 H26 F3 N2 O5 P S	Full match	No results	No results	No match	No results	-0.42	542.125	543.132	1.218	7.63888e+06	44	0	0				No matches found	No matches found	DDA for preferred ion	[M+H]+1		7.63888e+06		7.3
	FALSE	Soyasaponine I	C48 H78 O18	Full match	No results	No results	Partial match	Full match	-0.1	942.519	943.526	17.797	7.62875e+06	25	0	0				No matches found	Single match found	DDA for preferred ion	[M+H]+1		7.62875e+06		10
	FALSE	Blastmycetin C	C17 H23 N3 O4	Full match	No results	No results	Partial match	Full match	-1.7	333.168	334.176	8.034	7.61459e+06	121	0	0				No matches found	Multiple matches found	DDA for preferred ion	[M+H]+1		7.61459e+06		6.2
	FALSE	?-glutamyl-S-allylcysteine	C11 H18 N2 O5 S	Full match	No results	No results	Full match	No match	-2.41	290.093	289.086	3.62	7.60676e+06	4	0	0				No matches found	Multiple matches found	DDA for preferred ion	[M-H]-1	7.60676e+06		7.8
	FALSE	V-Pyrro/NO	C6 H11 N3 O2	Full match	No results	No results	Full match	No results	-3.17	157.085	158.092	1.266	7.581e+06	17	0	0				No matches found	No matches found	No MS2	[M+H]+1		7.581e+06		8.9
	FALSE		C20 H33 F2 N2 O4 P	Full match	No results	No results	No match	No match	3.9	434.216	435.224	4.339	7.5481e+06	5	0	0				No matches found	Single match found	DDA for preferred ion	[M+H]+1		7.5481e+06		8.9
	FALSE	4-Undecylbenzenesulfonic acid	C17 H28 O3 S	Full match	No results	No results	Full match	No results	-2.93	312.175	311.168	25.387	7.54446e+06	4	0	0				No matches found	No matches found	DDA for preferred ion	[M-H]-1	7.54446e+06		6.2
	FALSE		C62 H93 F6 O14 P S	Full match	No results	No results	No match	No match	0.01	1238.59	618.289	16.503	7.538e+06	5	0	0				No matches found	Single match found	DDA for other ion	[M-2H]-2	7.538e+06		5.7
	FALSE	6-Chloro-N2,N3-diethylquinoxaline-2,3-diamine	C12 H15 Cl N4	No match	Full match	No results	No match	No match	-0.35	250.098	251.106	2.36	7.51026e+06	10	1	0	32.5	6.6		No matches found	Multiple matches found	DDA for preferred ion	[M+H]+1		7.51026e+06		7.8
	FALSE	Ambrosic acid	C15 H20 O4	Full match	Full match	Full match	Partial match	Partial match	-2.17	264.136	265.143	12.865	7.50107e+06	260	7	1	75.7	72	50.5	No matches found	Multiple matches found	DDA for preferred ion	[M+H]+1		7.50107e+06		7.8
	FALSE		C8 H18 F2 N2 O S	Full match	No results	No results	No match	No results	-1.55	228.11	229.118	2.099	7.4941e+06	43	0	0				No matches found	No matches found	DDA for preferred ion	[M+H]+1		7.4941e+06		8.9
	FALSE	CJ-15,801	C9 H15 N O5	Full match	No results	No results	Not the top hit	Full match	-3.34	217.094	216.087	3.689	7.48717e+06	18	0	0				No matches found	Multiple matches found	DDA for preferred ion	[M-H]-1	7.48717e+06		8.4
	FALSE	5,6-Dihydrothymidine	C10 H16 N2 O5	Full match	No results	No results	Full match	No results	-1.47	244.106	245.113	1.733	7.47206e+06	28	0	0				No matches found	No matches found	No MS2	[M+H]+1		7.47206e+06		6.2
	FALSE	Phthalic anhydride	C8 H4 O3	Full match	No results	No results	Full match	No results	-2.87	148.016	149.023	20.905	7.44685e+06	2	0	0				No matches found	No matches found	DDA for preferred ion	[M+H]+1		7.44685e+06		10
	FALSE			No results	No results	No results	No results	No results		1238.09	1237.08	16.502	7.34595e+06	0	0	0				No matches found	No matches found	DDA for preferred ion	[M-H]-1	7.34595e+06		8.4
	FALSE	γ-L-glutamyl-L-leucine	C11 H20 N2 O5	Full match	No results	No results	Partial match	Full match	-3.03	260.136	259.129	3.739	7.32955e+06	41	0	0				No matches found	Multiple matches found	DDA for preferred ion	[M-H]-1	7.32955e+06		9.5
	FALSE		C7 H2 F3 N O3 P2	Full match	No results	No results	No results	No results	-0.88	266.946	265.939	1.297	7.31963e+06	0	0	0				No matches found	No matches found	DDA for preferred ion	[M-H]-1	7.31963e+06		3.5
	FALSE	Glycyl-L-leucine	C8 H16 N2 O3	Full match	Full match	No results	Full match	No results	-1.8	188.116	189.123	3.076	7.3083e+06	40	1	0	98.6	94.2		No matches found	No matches found	DDA for preferred ion	[M+H]+1		7.3083e+06		7.3
	FALSE		C12 H2 F3 N2 O3 P	Full match	No results	No results	No match	No results	4.15	309.977	354.975	1.873	7.28684e+06	23	0	0				No matches found	No matches found	DDA for other ion	[M+FA-H]-1	7.28684e+06		3.5
	FALSE	Methyl 4-({2-[(4-{N-[(4,4-difluorocyclohexyl)acetyl]glycyl}-1-piperazinyl)methyl]phenoxy}methyl)benzoate	C30 H37 F2 N3 O5	Full match	No results	No results	Full match	No results	-1.17	557.269	558.277	6.49	7.24153e+06	1	0	0				No matches found	No matches found	DDA for preferred ion	[M+H]+1		7.24153e+06		7.3
	FALSE	4-(Dimethylamino)-N-[6-(hydroxyamino)-6-oxohexyl]benzamide	C15 H23 N3 O3	Full match	No results	No results	Full match	No results	-2.62	293.173	294.18	2.638	7.22782e+06	100	0	0				No matches found	No matches found	DDA for preferred ion	[M+H]+1		7.22782e+06		7.3
	FALSE	2-Hydrazino-N-[3-(4-morpholinyl)propyl]-2-oxoacetamide	C9 H18 N4 O3	Full match	No results	No results	Full match	No results	-2.73	230.137	263.171	1.251	7.22508e+06	12	0	0				No matches found	No matches found	DDA for other ion	[M+H+MeOH]+1		7.22508e+06		10
	FALSE	3,3',3'',3'''-(1,3-Propanediyldinitrilo)tetrapropanoic acid	C15 H26 N2 O8	Full match	No results	No results	Full match	No results	-2	362.168	361.161	1.308	7.17977e+06	1	0	0				No matches found	No matches found	DDA for preferred ion	[M-H]-1	7.17977e+06		9.5
	FALSE		C39 H39 Cl F N5 O2 S3	Full match	No results	No results	No match	No results	-0.25	759.194	760.201	23.972	7.1795e+06	1	0	0				No matches found	No matches found	DDA for preferred ion	[M+H]+1		7.1795e+06		3.5
	FALSE	Serinolamide A	C23 H45 N O3	Full match	No results	No results	Full match	Full match	-0.57	383.34	384.347	24.608	7.13044e+06	5	0	0				No matches found	Single match found	No MS2	[M+H]+1		7.13044e+06		5.1
	FALSE		C10 H15 F3 N5 O5 P	Full match	No results	No results	No match	No results	0.7	373.077	372.069	1.107	7.12427e+06	90	0	0				No matches found	No matches found	DDA for preferred ion	[M-H]-1	7.12427e+06		7.8
	FALSE	gaboxadol	C6 H8 N2 O2	Full match	No results	No results	Full match	No results	-3.48	140.058	158.092	2.098	7.12147e+06	55	0	0				No matches found	No matches found	DDA for other ion	[M+NH4]+1		7.12147e+06		9.5
	FALSE	ALA-PRO	C8 H14 N2 O3	Full match	No results	No results	Full match	No results	-3.15	186.1	219.133	2.119	7.09705e+06	23	0	0				No matches found	No matches found	DDA for other ion	[M+H+MeOH]+1		7.09705e+06		8.9
	FALSE		C12 H22 F N3 S	Full match	No results	No results	No match	No results	2.92	259.153	260.16	2.1	7.07895e+06	18	0	0				No matches found	No matches found	DDA for preferred ion	[M+H]+1		7.07895e+06		8.9
	FALSE	Cyclo-(L-Ala-trans-4-hydroxy-L-Pro)	C8 H12 N2 O3	Full match	No results	No results	Partial match	Full match	-2.9	184.084	185.092	2.243	7.06654e+06	41	0	0				No matches found	Multiple matches found	DDA for preferred ion	[M+H]+1		7.06654e+06		5.7
	FALSE		C3 H4 N3 O5 P3	Full match	No results	No results	No results	No results	0.93	254.937	255.944	1.105	7.05554e+06	0	0	0				No matches found	No matches found	DDA for preferred ion	[M+H]+1		7.05554e+06		4.6
	FALSE	Staphyloamide B	C10 H16 N2 O3	Full match	No results	No results	Partial match	Full match	-2.7	212.116	213.123	1.261	7.05281e+06	42	0	0				No matches found	Multiple matches found	DDA for preferred ion	[M+H]+1		7.05281e+06		10
	FALSE		C4 H3 N6 O4 P S	Full match	No results	No results	No match	No results	-0.06	261.967	262.975	2.732	7.04515e+06	1	0	0				No matches found	No matches found	DDA for preferred ion	[M+H]+1		7.04515e+06		6.2
	FALSE	7-{[(1S,4aS,6R,8aR)-6-Hydroxy-5,5,8a-trimethyl-2-methylenedecahydro-1-naphthalenyl]methoxy}-2H-chromen-2-one	C24 H30 O4	No match	Invalid mass	No results	No match	No match	57497.1	404.191	405.198	3.928	7.04505e+06	87	3	0	56.2	7.8		No matches found	Single match found	DDA for preferred ion	[M+H]+1		7.04505e+06		7.3
	FALSE	guanidinoacetate	C3 H6 N3 O2	No results	No results	No results	Invalid mass	No results	5.05	116.047	175.06	4.131	7.02375e+06	1	0	0				No matches found	No matches found	DDA for preferred ion	[M-H+HAc]-1	7.02375e+06		7.8
	FALSE	N-BOC-CIS-4-HYDROXY-D-PROLINE	C10 H17 N O5	Full match	No results	No results	Full match	No results	-2.09	231.11	230.103	7.712	7.01157e+06	24	0	0				No matches found	No matches found	DDA for preferred ion	[M-H]-1	7.01157e+06		8.9
	FALSE		C7 H F2 O P3	Full match	No results	No results	No match	No results	-1.49	231.92	214.917	1.114	6.99808e+06	3	0	0				No matches found	No matches found	DDA for other ion	[M+H-H2O]+1		6.99808e+06		6.7
	FALSE	Serinolamide A	C23 H45 N O3	Full match	No results	No results	Full match	Full match	-0.41	383.34	384.347	24.423	6.98339e+06	5	0	0				No matches found	Single match found	DDA for preferred ion	[M+H]+1		6.98339e+06		5.7
	FALSE	TCMDC-123470	C9 H15 N3 O2	Full match	No results	No results	Full match	No results	-2.61	197.116	236.079	1.186	6.86434e+06	39	0	0				No matches found	No matches found	DDA for other ion	[M+K]+1		6.86434e+06		8.9
	FALSE	2",6"-Di-O-Acetyl isovitexin	C25 H24 O12	Full match	No results	No results	Partial match	Full match	-1.28	516.126	515.119	12.824	6.8538e+06	34	0	0				Multiple matches found	No matches found	DDA for preferred ion	[M-H]-1	6.8538e+06		7.8
	FALSE	Octa-2,4,6-triynoic acid	C9 H6 O2	Full match	No results	No results	Partial match	Full match	-3.58	146.036	147.044	2.097	6.84677e+06	16	0	0				No matches found	Multiple matches found	DDA for preferred ion	[M+H]+1		6.84677e+06		9.5
	FALSE		C31 H47 N2 O4 P S	Full match	No results	No results	No match	No results	-4.77	574.297	575.304	4.401	6.84181e+06	4	0	0				No matches found	No matches found	DDA for preferred ion	[M+H]+1		6.84181e+06		5.1
	FALSE	N-Acetyl-L-tyrosine	C11 H13 N O4	Full match	Full match	No results	Not the top hit	Partial match	-0.75	223.084	224.092	2.885	6.7948e+06	141	2	0	31.2	41		No matches found	Multiple matches found	DDA for preferred ion	[M+H]+1		6.7948e+06		7.3
	FALSE		C31 H47 Cl N5 O3 P S3	Full match	No results	No results	No match	No results	0.11	699.227	700.234	23.93	6.74035e+06	9	0	0				No matches found	No matches found	DDA for preferred ion	[M+H]+1		6.74035e+06		4
	FALSE		C9 H5 F3 O3 P2	Full match	No results	No results	No match	No results	-2.03	279.966	338.98	4.695	6.72812e+06	5	0	0				No matches found	No matches found	DDA for preferred ion	[M-H+HAc]-1	6.72812e+06		5.7
	FALSE	Dehydrochloromethyl testosterone	C20 H27 Cl O2	No match	Invalid mass	No results	No match	No results	11.11	334.174	335.181	2.703	6.68528e+06	4	1	0	36.9	58.2		No matches found	No matches found	DDA for preferred ion	[M+H]+1		6.68528e+06		8.9
	FALSE		C16 H35 F N4 O6	Full match	No results	No results	No match	No results	-2.34	398.253	399.26	6.255	6.66166e+06	5	0	0				No matches found	No matches found	DDA for preferred ion	[M+H]+1		6.66166e+06		7.8
	FALSE		C9 H18 F2 N2 S	Full match	No results	No results	No match	No results	-1.71	224.115	225.123	1.269	6.60584e+06	89	0	0				No matches found	No matches found	No MS2	[M+H]+1		6.60584e+06		5.7
	FALSE		C6 H10 F3 N O P2	Full match	No results	No results	No match	No results	-1.24	231.019	276.017	1.29	6.59498e+06	2	0	0				No matches found	No matches found	DDA for preferred ion	[M+FA-H]-1	6.59498e+06		6.2
	FALSE	(1-Hydroxy-4-oxido-2,3,5,7a-tetrahydro-1H-pyrrolizin-7-yl)methyl 2,3-dihydroxy-2-isopropylbutanoate	C15 H25 N O6	Full match	No results	No results	Full match	No results	-2.88	315.167	314.16	16.253	6.59105e+06	10	0	0				No matches found	No matches found	No MS2	[M-H]-1	6.59105e+06		9.5
	FALSE		C9 H26 N7 O P	Full match	No results	No results	No match	No results	2.65	279.194	280.202	2.477	6.56768e+06	47	0	0				No matches found	No matches found	DDA for preferred ion	[M+H]+1		6.56768e+06		7.3
	FALSE		C7 H3 F3 N2 O2 P2	Full match	No results	No results	No match	No results	-1.2	265.962	264.955	2.085	6.5132e+06	1	0	0				No matches found	No matches found	No MS2	[M-H]-1	6.5132e+06		7.3
	FALSE	Cyclo-(Leu-Ile)	C12 H22 N2 O2	Full match	No results	No results	Partial match	Full match	-2.11	226.168	227.175	18.979	6.48285e+06	38	0	0				No matches found	Single match found	DDA for preferred ion	[M+H]+1		6.48285e+06		3.5
	FALSE	Leu-Gly-Gly	C10 H19 N3 O4	Full match	No results	No results	Full match	No results	-2.81	245.137	244.13	2.091	6.48104e+06	26	0	0				No matches found	No matches found	DDA for preferred ion	[M-H]-1	6.48104e+06		8.4
	FALSE	L-(+)-Citrulline	C6 H13 N3 O3	No match	Invalid mass	No results	No match	No results	-97243.1	158.069	176.103	1.226	6.46168e+06	26	1	0	80.1	50.1		No matches found	No matches found	DDA for other ion	[M+NH4]+1		6.46168e+06		9.5
	FALSE	Bis(2-methyl-2-propanyl) (3E)-3-(2-hydroxyethylidene)-1,2-azetidinedicarboxylate	C15 H25 N O5	Full match	No results	No results	Not the top hit	No results	-0.39	299.173	300.18	15.918	6.43433e+06	174	0	0				No matches found	No matches found	DDA for preferred ion	[M+H]+1		6.43433e+06		5.1
	FALSE		C39 H58 F4 N2 O2	Full match	No results	No results	No match	No results	3.66	662.446	663.453	29.891	6.40348e+06	2	0	0				No matches found	No matches found	DDA for preferred ion	[M+H]+1		6.40348e+06		3.5
	FALSE	Boc-Asn-Oh	C9 H16 N2 O5	Full match	No results	No results	Full match	No results	-2.4	232.105	233.113	2.254	6.39404e+06	37	0	0				No matches found	No matches found	DDA for preferred ion	[M+H]+1		6.39404e+06		10
	FALSE	Coumarone	C8 H6 O	Full match	No results	No results	Full match	No results	-3.95	118.041	119.049	2.099	6.36094e+06	10	0	0				No matches found	No matches found	No MS2	[M+H]+1		6.36094e+06		10
	FALSE		C8 H8 F3 N5 O2	Full match	No results	No results	No match	No results	1.83	263.063	262.056	0.837	6.32843e+06	3	0	0				No matches found	No matches found	DDA for preferred ion	[M-H]-1	6.32843e+06		7.8
	FALSE	6-[(3E,5E,7S)-5,7-Dimethyl-2-oxo-3,5-nonadien-1-yl]-2,4-dihydroxy-3-methylbenzaldehyde	C19 H24 O4	No match	Invalid mass	No results	No match	No match	-14.6	316.163	317.17	5.46	6.3061e+06	8	1	0	49.8	62		No matches found	Single match found	DDA for preferred ion	[M+H]+1		6.3061e+06		8.9
	FALSE	Cyclo-(Leu-Ile)	C12 H22 N2 O2	Full match	No results	No results	Partial match	Full match	-1.41	226.168	227.175	23.176	6.30247e+06	38	0	0				No matches found	Single match found	DDA for preferred ion	[M+H]+1		6.30247e+06		4
	FALSE	Kynurenine	C10 H12 N2 O3	Full match	No results	No results	Full match	No results	-1.16	208.085	209.092	8.642	6.29925e+06	124	0	0				No matches found	No matches found	DDA for preferred ion	[M+H]+1		6.29925e+06		6.7
	FALSE		C16 H10 F2 N4 O4	Full match	No results	No results	No match	No results	4.12	360.068	359.061	1.661	6.29232e+06	6	0	0				No matches found	No matches found	DDA for preferred ion	[M-H]-1	6.29232e+06		4.6
	FALSE		C67 H70 F6 N4 O3	Full match	No results	No results	No match	No results	-0.03	1092.54	545.26	17.976	6.29201e+06	3	0	0				No matches found	No matches found	DDA for other ion	[M-2H]-2	6.29201e+06		9.5
	FALSE	Linoleoyl ethanolamide	C20 H37 N O2	Full match	Full match	No results	Full match	No results	-1.89	323.282	324.289	22.061	6.28698e+06	8	4	0	97.7	81.3		No matches found	No matches found	DDA for preferred ion	[M+H]+1		6.28698e+06		10
	FALSE		C7 H16 F2 N2 O3 S	Full match	No results	No results	No match	No results	-1.42	246.085	247.092	1.27	6.28424e+06	13	0	0				No matches found	No matches found	DDA for preferred ion	[M+H]+1		6.28424e+06		9.5
	FALSE	Cyclo-(Leu-Ile)	C12 H22 N2 O2	Full match	No results	No results	Partial match	Full match	-0.65	226.168	227.175	23.703	6.28084e+06	38	0	0				No matches found	Single match found	DDA for preferred ion	[M+H]+1		6.28084e+06		5.1
	FALSE	(E)-di-tert-butyl diazene-1,2-dicarboxylate	C10 H18 N2 O4	Full match	No results	No results	Full match	No results	-3.47	230.126	229.119	2.932	6.27068e+06	24	0	0				No matches found	No matches found	DDA for preferred ion	[M-H]-1	6.27068e+06		8.4
	FALSE	b-Ala-Lys	C9 H19 N3 O3	Full match	No results	No results	Full match	No results	-2.79	217.142	218.149	1.144	6.26949e+06	20	0	0				No matches found	No matches found	DDA for preferred ion	[M+H]+1		6.26949e+06		7.8
	FALSE		C16 H10 F2	Full match	No results	No results	No match	No results	-4	240.074	258.108	1.268	6.22771e+06	4	0	0				No matches found	No matches found	No MS2	[M+NH4]+1		6.22771e+06		4
	FALSE	Lansai E	C9 H12 N2 O3	Full match	No results	No results	Partial match	Full match	-1.44	196.085	197.092	3.554	6.20757e+06	69	0	0				No matches found	Single match found	DDA for preferred ion	[M+H]+1		6.20757e+06		5.1
	FALSE	Haematopodin B	C13 H13 N3 O2	Full match	No results	No results	Partial match	Full match	-1.84	243.1	276.134	6.312	6.19954e+06	186	0	0				No matches found	Multiple matches found	No MS2	[M+H+MeOH]+1		6.19954e+06		7.8
	FALSE		C9 H19 F2 N O4 S	Full match	No results	No results	No match	No results	-1.62	275.1	276.107	1.278	6.19544e+06	6	0	0				No matches found	No matches found	DDA for preferred ion	[M+H]+1		6.19544e+06		7.8
	FALSE	Nigerloxin	C13 H15 N O5	Full match	No results	No results	Partial match	Full match	-0.61	265.095	266.102	9.41	6.18013e+06	77	0	0				No matches found	Multiple matches found	DDA for preferred ion	[M+H]+1		6.18013e+06		9.5
	FALSE		C7 H7 N O7 P2	Full match	No results	No results	No match	No results	0.75	278.97	279.977	2.652	6.1785e+06	4	0	0				No matches found	No matches found	DDA for preferred ion	[M+H]+1		6.1785e+06		4.6
	FALSE	2-(furan-2-yl)-6-(2S,3S,4-trihydroxybutyl)pyrazine	C12 H14 N2 O4	Full match	No results	No results	Partial match	Full match	-1.13	250.095	283.129	2.591	6.17611e+06	98	0	0				No matches found	Multiple matches found	DDA for preferred ion	[M+H+MeOH]+1		6.17611e+06		7.8
	FALSE	Nalmefene	C21 H25 N O3	No match	Invalid mass	No results	No match	No results	-14.63	339.178	338.171	8.401	6.17498e+06	20	1	0	61.6	8.1		No matches found	No matches found	DDA for preferred ion	[M-H]-1	6.17498e+06		9.5
	FALSE	Propranolol	C16 H21 N O2	No results	Invalid mass	No results	No results	No results	-532858	121.063	260.16	2.157	6.12291e+06	0	3	0	36.5	38.8		No matches found	No matches found	DDA for other ion	[2M+NH4]+1		6.12291e+06		7.8
	FALSE		C3 H2 Cl F2 N7 O2	Full match	No results	No results	No match	No results	-3.66	240.992	241.999	1.094	6.11713e+06	1	0	0				No matches found	No matches found	DDA for preferred ion	[M+H]+1		6.11713e+06		7.3
	FALSE	URB937	C20 H22 N2 O4	No match	Invalid mass	No results	No match	No results	-13.41	354.153	353.146	1.347	6.10603e+06	7	5	0	63.2	8.2		No matches found	No matches found	DDA for preferred ion	[M-H]-1	6.10603e+06		7.8
	FALSE	2-(6-Methoxy-3-oxo-2,3-dihydro-1H-inden-1-yl)-N-[(2S)-4-methyl-1-{[(2R)-4-methyl-1-oxo-1-(1-pyrrolidinyl)-2-pentanyl]amino}-1-oxo-2-pentanyl]acetamide	C28 H41 N3 O5	Full match	No results	No results	Full match	No results	-2.28	499.303	563.319	10.089	6.09627e+06	14	0	0				No matches found	No matches found	DDA for other ion	[M+ACN+Na]+1		6.09627e+06		7.3
	FALSE	Methylphenidate	C14 H19 N O2	No match	Invalid mass	No results	No match	No results	-19.46	233.137	234.144	1.146	6.08332e+06	9	5	0	60.1	8		No matches found	No matches found	DDA for preferred ion	[M+H]+1		6.08332e+06		8.4
	FALSE		C14 H11 F3 N4 O4	Full match	No results	No results	No match	No results	0.9	356.074	355.066	2.651	6.07302e+06	91	0	0				No matches found	No matches found	DDA for preferred ion	[M-H]-1	6.07302e+06		7.3
	FALSE	Maniwamycin C	C10 H20 N2 O3	Full match	No results	No results	Partial match	Full match	-0.87	216.147	217.154	2.728	6.07094e+06	29	0	0				No matches found	Single match found	DDA for preferred ion	[M+H]+1		6.07094e+06		9.5
	FALSE	Carbidopa	C10 H14 N2 O4	Full match	Full match	No results	Partial match	No results	-1.06	226.095	227.102	3.471	6.06386e+06	80	1	0	52	62.7		No matches found	No matches found	DDA for preferred ion	[M+H]+1		6.06386e+06		6.7
	FALSE	Riboflavin	C17 H20 N4 O6	Not the top hit	Full match	No results	Partial match	No results	-0.48	376.138	377.145	8.493	6.05443e+06	31	4	0	94.1	9.7		No matches found	No matches found	DDA for preferred ion	[M+H]+1		6.05443e+06		7.8
	FALSE	(4-Ethoxyphenyl)urea	C9 H12 N2 O2	Full match	No results	No results	Full match	No results	-1.7	180.09	181.097	2.493	6.04398e+06	93	0	0				No matches found	No matches found	No MS2	[M+H]+1		6.04398e+06		6.7
	FALSE	N-Acetyl-L-alanyl-N~6~-[(2Z)-4,4,4-trifluoro-3-methyl-2-butenoyl]-L-lysyl-L-alanine	C19 H29 F3 N4 O6	Full match	No results	No results	Full match	No match	4.67	466.206	449.203	8.46	6.02537e+06	1	0	0				No matches found	Single match found	DDA for preferred ion	[M+H-H2O]+1		6.02537e+06		3.5
	FALSE		C45 H76 F3 N5 O18	Full match	No results	No results	No match	No match	0	1031.51	1030.51	21.666	6.00522e+06	3	0	0				No matches found	Single match found	No MS2	[M-H]-1	6.00522e+06		7.8
	FALSE		C12 H14 Cl F3 N8 O	Full match	No results	No results	No match	No results	-2.41	378.092	377.085	0.823	5.98092e+06	91	0	0				No matches found	No matches found	No MS2	[M-H]-1	5.98092e+06		10
	FALSE		C35 H54 F2 N O11 P	Full match	No results	No results	No match	No match	-1.07	733.339	367.677	7.346	5.94393e+06	6	0	0				No matches found	Single match found	DDA for other ion	[M+2H]+2		5.94393e+06		7.3
	FALSE	Cyclic-(Tyr-Ala-Leu-Ser)	C21 H30 N4 O6	Full match	No results	No results	Partial match	Full match	-0.62	434.216	435.224	4.006	5.93395e+06	5	0	0				No matches found	Single match found	DDA for preferred ion	[M+H]+1		5.93395e+06		5.7
	FALSE		C11 H28 N9 O7 P	Full match	No results	No results	No match	No results	2.04	429.186	462.219	1.228	5.92552e+06	90	0	0				No matches found	No matches found	DDA for other ion	[M+H+MeOH]+1		5.92552e+06		7.3
	FALSE	6-Methylquinoline	C10 H9 N	Full match	Full match	No results	Not the top hit	No results	-1.37	143.073	144.081	5.974	5.92525e+06	19	2	0	93.7	9.7		No matches found	No matches found	DDA for preferred ion	[M+H]+1		5.92525e+06		5.7
	FALSE	Cyclo-(Leu-Ile)	C12 H22 N2 O2	Full match	No results	No results	Partial match	Full match	-0.91	226.168	227.175	23.429	5.92058e+06	38	0	0				No matches found	Single match found	DDA for preferred ion	[M+H]+1		5.92058e+06		5.1
	FALSE	1,2-Ethanediylbis(oxy-2,1-ethanediyl) dibutanoate	C14 H26 O6	Full match	No results	No results	Full match	No results	-1.57	290.172	308.206	29.574	5.90877e+06	6	0	0				No matches found	No matches found	DDA for preferred ion	[M+NH4]+1		5.90877e+06		1.3
	FALSE		C13 H18 F3 N7 O2 S	Full match	No results	No results	No match	No results	0.5	393.12	392.112	1.64	5.89646e+06	126	0	0				No matches found	No matches found	DDA for preferred ion	[M-H]-1	5.89646e+06		7.3
	FALSE	(4E)-8-Hydroxy-4-(1-hydroxy-2-propanylidene)-10-oxatricyclo[7.2.1.01,5]dodecane-8-carboxylic acid	C15 H22 O5	Full match	Full match	Partial match	Partial match	Not the top hit	-0.68	282.147	265.143	15.962	5.89547e+06	101	2	1	59.8	64.9	54.7	No matches found	Multiple matches found	DDA for preferred ion	[M+H-H2O]+1		5.89547e+06		7.8
	FALSE	L-Prolyl-L-leucylglycine	C13 H23 N3 O4	Full match	No results	No results	Full match	No results	-2.2	285.168	286.176	6.129	5.88434e+06	13	0	0				No matches found	No matches found	No MS2	[M+H]+1		5.88434e+06		6.7
	FALSE	Napropamide	C17 H21 N O2	Unused	Invalid mass	No results	No match	No match	-118125	239.127	272.16	2.325	5.87961e+06	43	3	0	35.7	41.8		No matches found	Single match found	DDA for other ion	[M+H+MeOH]+1		5.87961e+06		1.3
	FALSE	Cyclo-(Leu-Ile)	C12 H22 N2 O2	Full match	No results	No results	Partial match	Full match	-2.35	226.168	227.175	18.522	5.87727e+06	38	0	0				No matches found	Single match found	DDA for preferred ion	[M+H]+1		5.87727e+06		1.8
	FALSE	Cyclo-(Leu-Ile)	C12 H22 N2 O2	Full match	No results	No results	Partial match	Full match	-0.37	226.168	227.175	22.898	5.8768e+06	38	0	0				No matches found	Single match found	DDA for preferred ion	[M+H]+1		5.8768e+06		6.7
	FALSE		C14 H28 F2 N P3 S	Full match	No results	No results	No match	No results	-2.06	373.112	406.145	1.259	5.86049e+06	98	0	0				No matches found	No matches found	No MS2	[M+H+MeOH]+1		5.86049e+06		9.5
	FALSE	Pyridostigmine	C9 H12 N2 O2	Full match	Full match	No results	Partial match	No results	-0.75	180.09	181.097	6.77	5.85241e+06	93	1	0	54.4	41.7		No matches found	No matches found	DDA for preferred ion	[M+H]+1		5.85241e+06		10
	FALSE	Perazine	C20 H25 N3 S	No match	Invalid mass	No results	No match	No results	6.67	339.179	340.186	9.295	5.84702e+06	19	1	0	48.7	40.7		No matches found	No matches found	DDA for preferred ion	[M+H]+1		5.84702e+06		6.2
	FALSE	Cyclo-(Leu-Ile)	C12 H22 N2 O2	Full match	No results	No results	Partial match	Full match	-1.26	226.168	227.175	22.619	5.83829e+06	38	0	0				No matches found	Single match found	DDA for preferred ion	[M+H]+1		5.83829e+06		5.1
	FALSE	Genistein	C15 H10 O5	Full match	Full match	Partial match	Partial match	Not the top hit	-1.52	270.052	269.045	13.122	5.81805e+06	129	3	5	98.4	9.9	77.9	Multiple matches found	Multiple matches found	DDA for preferred ion	[M-H]-1	5.81805e+06		7.8
	FALSE		C H N2 O9 P	Full match	No results	No results	No match	No results	4.1	215.943	216.95	1.092	5.80693e+06	8	0	0				No matches found	No matches found	DDA for preferred ion	[M+H]+1		5.80693e+06		7.8
	FALSE	Ambrosic acid	C15 H20 O4	No match	Invalid mass	No results	No match	No results	-68203.3	246.121	247.128	2.739	5.80523e+06	49	1	0	35.1	6.8		No matches found	No matches found	DDA for preferred ion	[M+H]+1		5.80523e+06		7.8
	FALSE	Imazapyr	C13 H15 N3 O3	Full match	No results	No results	Full match	No results	-0.8	261.111	303.145	2.591	5.78569e+06	136	0	0				No matches found	No matches found	DDA for other ion	[M+ACN+H]+1		5.78569e+06		8.9
	FALSE	Streptomyceamide C	C14 H18 N2 O6	Full match	No results	No results	Partial match	Full match	-0.83	310.116	311.123	2.787	5.78038e+06	41	0	0				No matches found	Multiple matches found	DDA for preferred ion	[M+H]+1		5.78038e+06		6.7
	FALSE	H-GLY-ALA-LEU-OH	C11 H21 N3 O4	Full match	No results	No results	Full match	No results	-0.62	259.153	260.16	5.872	5.77799e+06	18	0	0				No matches found	No matches found	DDA for preferred ion	[M+H]+1		5.77799e+06		8.4
	FALSE	2-[(2S,3R,4S,5R)-5-{[(4-Fluorobenzyl)amino]methyl}-3,4-dihydroxytetrahydro-2-furanyl]-N-phenylacetamide	C20 H23 F N2 O4	No match	Invalid mass	No results	No match	No results	12.36	374.169	375.176	2.908	5.77261e+06	29	1	0	30.6	6.5		No matches found	No matches found	DDA for preferred ion	[M+H]+1		5.77261e+06		7.3
	FALSE		C64 H94 F2 N3 O5 P	Full match	No results	No results	No match	No match	-0.02	1053.69	1052.68	26.886	5.76548e+06	1	0	0				No matches found	Multiple matches found	DDA for preferred ion	[M-H]-1	5.76548e+06		9.5
	FALSE		C46 H79 F3 N6 O17	Full match	No results	No results	No match	No match	-0.02	1044.55	1043.54	21.906	5.76138e+06	17	0	0				No matches found	Multiple matches found	No MS2	[M-H]-1	5.76138e+06		8.4
	FALSE	α,α-Trehalose	C12 H22 O11	No match	Invalid mass	No results	No match	No results	-175443	282.094	341.108	0.826	5.76074e+06	108	4	0	51.5	58.3		No matches found	No matches found	DDA for other ion	[M-H+HAc]-1	5.76074e+06		7.8
	FALSE	Enamidin	C8 H13 N O4	Full match	No results	No results	Partial match	Full match	-2.63	187.084	188.091	1.246	5.73607e+06	52	0	0				No matches found	Multiple matches found	DDA for preferred ion	[M+H]+1		5.73607e+06		9.5
	FALSE	Frovatriptan	C14 H17 N3 O	Full match	No results	No results	Full match	No results	-1.88	243.137	244.144	7.019	5.70409e+06	200	0	0				No matches found	No matches found	DDA for preferred ion	[M+H]+1		5.70409e+06		7.3
	FALSE	Diisobutylphthalate	C16 H22 O4	Full match	Full match	No results	Partial match	Partial match	-2.08	278.151	279.159	20.905	5.70359e+06	93	3	0	99.7	93.4		No matches found	Multiple matches found	DDA for preferred ion	[M+H]+1		5.70359e+06		10
	FALSE			No results	No results	No results	No results	No results		121.917	122.924	1.188	5.69784e+06	0	0	0				No matches found	No matches found	DDA for preferred ion	[M+H]+1		5.69784e+06		8.9
	FALSE	Secobarbital	C12 H18 N2 O3	Not the top hit	Full match	No results	Full match	Partial match	-3.68	238.131	283.129	11.295	5.67799e+06	61	1	0	53.6	7.7		No matches found	Multiple matches found	DDA for preferred ion	[M+FA-H]-1	5.67799e+06		7.8
	FALSE		C15 H32 F2 N O2 P	Full match	No results	No results	No match	No match	4.32	327.215	326.208	6.481	5.66406e+06	26	0	0				No matches found	Single match found	DDA for preferred ion	[M-H]-1	5.66406e+06		7.8
	FALSE		C5 H2 F2 N4 O P2 S	Full match	No results	No results	No results	No results	-3.34	265.938	307.972	2.635	5.66261e+06	0	0	0				No matches found	No matches found	DDA for preferred ion	[M+ACN+H]+1		5.66261e+06		6.7
	FALSE		C6 H17 N O P2 S	Full match	No results	No results	No match	No results	2.98	213.051	214.059	1.214	5.64678e+06	7	0	0				No matches found	No matches found	No MS2	[M+H]+1		5.64678e+06		9.5
	FALSE	3?,5?,6?-trihydroxycholestane	C27 H48 O3	Full match	No results	No results	Full match	No results	-0.16	420.36	421.368	28.576	5.61256e+06	27	0	0				No matches found	No matches found	DDA for preferred ion	[M+H]+1		5.61256e+06		8.9
	FALSE	Cyclo-(Leu-Ile)	C12 H22 N2 O2	Full match	No results	No results	Partial match	Full match	-0.96	226.168	227.175	20.057	5.61214e+06	38	0	0				No matches found	Single match found	DDA for preferred ion	[M+H]+1		5.61214e+06		3.5
	FALSE	2-Ethyl-N-{[(2R,3S,4R,5S)-5-{2-[(4-fluorobenzyl)amino]-2-oxoethyl}-3,4-dihydroxytetrahydro-2-furanyl]methyl}butanamide	C20 H29 F N2 O5	No match	Invalid mass	No results	No match	No results	90807.3	432.184	431.177	3.665	5.6005e+06	150	1	0	30.3	6.5		No matches found	No matches found	DDA for preferred ion	[M-H]-1	5.6005e+06		7.8
	FALSE	Cyclo-(L-Ala-trans-4-hydroxy-L-Pro)	C8 H12 N2 O3	Full match	No results	No results	Partial match	Full match	-1.23	184.085	185.092	1.382	5.57289e+06	41	0	0				No matches found	Multiple matches found	No MS2	[M+H]+1		5.57289e+06		5.7
	FALSE	Cyclo-(Leu-Ile)	C12 H22 N2 O2	Full match	No results	No results	Partial match	Full match	-1.61	226.168	227.175	22.333	5.56417e+06	38	0	0				No matches found	Single match found	DDA for preferred ion	[M+H]+1		5.56417e+06		5.1
	FALSE	Streptomyceamide C	C14 H18 N2 O6	Full match	No results	No results	Partial match	Full match	-2.24	310.116	311.123	2.621	5.55716e+06	41	0	0				No matches found	Multiple matches found	DDA for preferred ion	[M+H]+1		5.55716e+06		8.4
	FALSE	Dithiocyano methane	C3 H2 N2 S2	No results	No results	No results	Full match	No results	1.18	129.966	128.959	0.778	5.55111e+06	2	0	0				No matches found	No matches found	DDA for preferred ion	[M-H]-1	5.55111e+06		8.9
	FALSE	Oglufanide	C16 H19 N3 O5	Full match	No results	No results	Full match	No results	-0.56	333.132	334.14	6.616	5.51959e+06	68	0	0				No matches found	No matches found	DDA for preferred ion	[M+H]+1		5.51959e+06		7.3
	FALSE	Leu-arg	C12 H25 N5 O3	Full match	No results	No results	Full match	No results	-2.28	287.195	288.202	2.094	5.5054e+06	5	0	0				No matches found	No matches found	No MS2	[M+H]+1		5.5054e+06		8.9
	FALSE	N-Acetyl-L-leucine	C8 H15 N O3	Full match	Full match	No results	Not the top hit	No results	-1.51	173.105	174.112	8.273	5.50404e+06	58	1	0	95.5	75.2		No matches found	No matches found	DDA for preferred ion	[M+H]+1		5.50404e+06		7.8
	FALSE		C26 H34 F5 P3	Full match	No results	No results	No match	No results	2.55	534.181	535.188	1.264	5.49786e+06	57	0	0				No matches found	No matches found	No MS2	[M+H]+1		5.49786e+06		9.5
	FALSE		C7 H3 O13 P3 S3	Full match	No results	No results	No match	No results	0.47	483.795	482.788	24.404	5.48361e+06	1	0	0				No matches found	No matches found	DDA for preferred ion	[M-H]-1	5.48361e+06		2.9
	FALSE		C23 H36 Cl F N2 O P2 S2	Full match	No results	No results	No match	No results	1.49	536.142	554.176	24.168	5.47865e+06	1	0	0				No matches found	No matches found	DDA for preferred ion	[M+NH4]+1		5.47865e+06		9.5
	FALSE	(1,1-Dioxido-3-oxo-1,2-benzothiazol-2(3H)-yl)methyl 2,6-dichlorobenzoate	C15 H9 Cl2 N O5 S	No results	No results	No results	Full match	No results	4.97	384.96	383.952	1.53	5.4576e+06	3	0	0				No matches found	No matches found	DDA for preferred ion	[M-H]-1	5.4576e+06		7.3
	FALSE	Cyclo-(Leu-Ile)	C12 H22 N2 O2	Full match	No results	No results	Partial match	Full match	-2.85	226.167	227.175	2.642	5.45663e+06	38	0	0				No matches found	Single match found	DDA for preferred ion	[M+H]+1		5.45663e+06		4
	FALSE	L-Methionine sulfoxide	C5 H11 N O3 S	No match	Invalid mass	No results	No match	No results	-103163	148.019	166.053	1.228	5.45116e+06	4	2	0	39.7	42.5		No matches found	No matches found	DDA for other ion	[M+NH4]+1		5.45116e+06		7.8
	FALSE	2-(Acetylamino)hexanoic acid	C8 H15 N O3	Full match	Full match	No results	Partial match	No results	-4.94	173.104	172.097	7.517	5.43725e+06	58	4	0	99.3	10		No matches found	No matches found	DDA for preferred ion	[M-H]-1	5.43725e+06		7.8
	FALSE	2-[(1S,4S,5S)-5-Isopropyl-2-methyl-4-{[(methylsulfonyl)amino]methyl}-2-cyclohexen-1-yl]-N-(4-methoxybenzyl)acetamide	C22 H34 N2 O4 S	No match	Invalid mass	No results	No match	No results	-23.87	422.214	467.212	16.031	5.43179e+06	6	1	0	36.8	53.3		No matches found	No matches found	DDA for preferred ion	[M+FA-H]-1	5.43179e+06		7.8
	FALSE		C11 H7 F2 N O9	Full match	No results	No results	No match	No results	0.68	335.009	336.016	6.266	5.42794e+06	14	0	0				No matches found	No matches found	DDA for preferred ion	[M+H]+1		5.42794e+06		6.7
	FALSE		C13 H4 F3 N4 P	Full match	No results	No results	No match	No match	4.21	304.014	349.012	2.973	5.4161e+06	20	0	0				Single match found	Multiple matches found	DDA for preferred ion	[M+FA-H]-1	5.4161e+06		7.8
	FALSE		C70 H88 F6 N6 O4 P2 S	Full match	No results	No results	No match	No match	-0.01	1284.6	641.291	16.637	5.41347e+06	2	0	0				No matches found	Single match found	No MS2	[M-2H]-2	5.41347e+06		8.9
	FALSE	Octa-2,4,6-triynoic acid	C9 H6 O2	Full match	No results	No results	Partial match	Full match	-3.89	146.036	147.043	1.269	5.41027e+06	16	0	0				No matches found	Multiple matches found	No MS2	[M+H]+1		5.41027e+06		10
	FALSE	Leu-ala	C9 H18 N2 O3	Full match	No results	No results	Full match	No results	-2.77	202.131	203.138	2.606	5.40898e+06	29	0	0				No matches found	No matches found	DDA for preferred ion	[M+H]+1		5.40898e+06		7.8
	FALSE			No results	No results	No results	No results	No results		205.878	206.885	1.189	5.40496e+06	0	0	0				No matches found	No matches found	DDA for other ion	[M+H]+1		5.40496e+06		8.4
	FALSE	D-(+)-Tryptophan	C11 H12 N2 O2	Full match	Full match	Full match	Full match	Partial match	-3.6	204.089	203.082	2.973	5.39339e+06	154	2	1	97	100	84.6	No matches found	Multiple matches found	DDA for preferred ion	[M-H]-1	5.39339e+06		7.8
	FALSE	4-(Dimethylamino)-N-[(4R,7S,8aS)-4-{3-[(4-fluorobenzyl)amino]-3-oxopropyl}-1-oxooctahydropyrrolo[1,2-a]pyrazin-7-yl]benzamide	C26 H32 F N5 O3	No match	Invalid mass	No results	No match	No results	45659.8	503.223	504.23	4.348	5.38537e+06	92	2	0	38.5	6.9		No matches found	No matches found	DDA for preferred ion	[M+H]+1		5.38537e+06		5.1
	FALSE	Aspartame	C14 H18 N2 O5	Full match	Full match	No results	Full match	Partial match	-0.54	294.121	295.129	6.113	5.37147e+06	101	1	0	58.4	64.5		No matches found	Multiple matches found	DDA for preferred ion	[M+H]+1		5.37147e+06		9.5
	FALSE	Pseudouridine	C9 H12 N2 O6	Full match	Full match	No results	Not the top hit	No results	-2.78	244.069	243.062	0.86	5.36999e+06	28	2	0	61.7	44.7		No matches found	No matches found	DDA for preferred ion	[M-H]-1	5.36999e+06		9.5
	FALSE		C38 H79 N	Full match	No results	No results	No results	No results	0.58	549.622	550.629	27.372	5.35775e+06	0	0	0				No matches found	No matches found	DDA for preferred ion	[M+H]+1		5.35775e+06		4.6
	FALSE	Etiracetam	C8 H14 N2 O2	Full match	No results	No results	Full match	No results	-3	170.105	203.138	2.097	5.34593e+06	48	0	0				No matches found	No matches found	DDA for other ion	[M+H+MeOH]+1		5.34593e+06		7.8
	FALSE	L-Threonyl-L-valyl-L-leucine	C15 H29 N3 O5	Full match	No results	No results	Not the top hit	No results	-0.3	331.211	332.218	3.282	5.32766e+06	31	0	0				No matches found	No matches found	DDA for preferred ion	[M+H]+1		5.32766e+06		7.3
	FALSE	Sarmentosin	C11 H17 N O7	Full match	No results	No results	Full match	No results	-2.38	275.1	274.093	1.623	5.32644e+06	6	0	0				No matches found	No matches found	DDA for preferred ion	[M-H]-1	5.32644e+06		6.2
	FALSE		C24 H45 F N2 O12	Full match	No results	No results	No match	No results	-0.61	572.295	571.288	25.018	5.31947e+06	15	0	0				No matches found	No matches found	DDA for preferred ion	[M-H]-1	5.31947e+06		7.8
	FALSE	Coumarone	C8 H6 O	Full match	No results	No results	Full match	No results	-4.14	118.041	119.049	1.271	5.31813e+06	10	0	0				No matches found	No matches found	DDA for preferred ion	[M+H]+1		5.31813e+06		9.5
	FALSE		C11 H23 F2 N O3 P2	Full match	No results	No results	No match	No results	-1.11	317.112	318.119	2.097	5.31614e+06	39	0	0				No matches found	No matches found	No MS2	[M+H]+1		5.31614e+06		8.9
	FALSE	4-Acetamidobutanoic acid	C6 H11 N O3	Full match	Full match	No results	Full match	No results	-2.93	145.073	146.081	1.248	5.30555e+06	85	1	0	44.2	7.2		No matches found	No matches found	DDA for preferred ion	[M+H]+1		5.30555e+06		7.3
	FALSE	(Nitroimino)dimethanol	C2 H6 N2 O4	Full match	No results	No results	Full match	No results	0.21	122.033	123.04	1.106	5.28969e+06	1	0	0				No matches found	No matches found	DDA for preferred ion	[M+H]+1		5.28969e+06		5.7
	FALSE	N-Benzoyl-l-leucine methyl ester	C14 H19 N O3	Full match	No results	No results	Partial match	Full match	-1.66	249.136	248.129	18.613	5.28255e+06	197	0	0				No matches found	Multiple matches found	DDA for preferred ion	[M-H]-1	5.28255e+06		7.3
	FALSE	1,2-Ethanediylbis(oxy-2,1-ethanediyl) dibutanoate	C14 H26 O6	Full match	No results	No results	Full match	No results	-1.21	290.173	313.162	27.897	5.26873e+06	6	0	0				No matches found	No matches found	DDA for preferred ion	[M+Na]+1		5.26873e+06		5.1
	FALSE	(2E)-3-(4-Hydroxyphenyl)-N-[2-(4-hydroxyphenyl)ethyl]acrylamide	C17 H17 N O3	Full match	Full match	No results	Not the top hit	Partial match	-1.53	283.12	284.128	12.299	5.25733e+06	346	5	0	99	87.6		No matches found	Multiple matches found	DDA for preferred ion	[M+H]+1		5.25733e+06		7.3
	FALSE	N-BOC-CIS-4-HYDROXY-D-PROLINE	C10 H17 N O5	Full match	No results	No results	Full match	No results	-2.14	231.11	230.103	7.171	5.24261e+06	24	0	0				No matches found	No matches found	DDA for preferred ion	[M-H]-1	5.24261e+06		10
	FALSE	Aspartame	C14 H18 N2 O5	Not the top hit	Full match	No results	Full match	Partial match	-0.71	294.121	295.129	2.807	5.24084e+06	97	4	0	72.4	45.6		No matches found	Multiple matches found	DDA for preferred ion	[M+H]+1		5.24084e+06		7.3
	FALSE		C12 H20 N10 O9	Full match	No results	No results	No match	No match	2.87	448.143	490.176	1.23	5.23094e+06	145	0	0				No matches found	Single match found	No MS2	[M+ACN+H]+1		5.23094e+06		9.5
	FALSE	Quwenzhi	C11 H21 N O3	Full match	No results	No results	Full match	No results	-2.12	215.152	214.144	17.82	5.22164e+06	30	0	0				No matches found	No matches found	DDA for preferred ion	[M-H]-1	5.22164e+06		7.3
	FALSE			No results	No results	No results	No results	No results		142.989	143.997	1.107	5.21799e+06	0	0	0				No matches found	No matches found	DDA for preferred ion	[M+H]+1		5.21799e+06		4.6
	FALSE	2-Octadecylfuran	C22 H40 O	Full match	No results	No results	Full match	No results	-0.87	320.308	338.341	24.504	5.18974e+06	1	0	0				No matches found	No matches found	DDA for preferred ion	[M+NH4]+1		5.18974e+06		8.4
	FALSE		C2 H6 O5 P2	Full match	No results	No results	No match	No results	1.22	171.969	172.977	1.785	5.16698e+06	1	0	0				No matches found	No matches found	DDA for preferred ion	[M+H]+1		5.16698e+06		2.4
	FALSE	N-(2-AMINOETHYL)ETHYLENEUREA	C5 H11 N3 O	Full match	No results	No results	Full match	No results	-4.26	129.09	130.097	1.266	5.15826e+06	16	0	0				No matches found	No matches found	DDA for preferred ion	[M+H]+1		5.15826e+06		7.3
	FALSE	N-Benzoyl-l-leucine methyl ester	C14 H19 N O3	Full match	No results	No results	Partial match	Full match	-1.05	249.136	250.144	15.545	5.15779e+06	197	0	0				No matches found	Multiple matches found	DDA for preferred ion	[M+H]+1		5.15779e+06		7.8
	FALSE	Leu-ala	C9 H18 N2 O3	Full match	No results	No results	Full match	No results	-3.08	202.131	203.138	1.271	5.15296e+06	29	0	0				No matches found	No matches found	No MS2	[M+H]+1		5.15296e+06		9.5
	FALSE		C48 H95 F3 N5 O12 P	Full match	No results	No results	No match	No match	-0.23	1021.67	1022.67	24.469	5.14673e+06	3	0	0				No matches found	Multiple matches found	No MS2	[M+H]+1		5.14673e+06		9.5
	FALSE			No results	No results	No results	No results	No results		116.01	175.024	1.16	5.14645e+06	0	0	0				No matches found	No matches found	DDA for other ion	[M-H+HAc]-1	5.14645e+06		7.8
	FALSE	Glycyl-L-alpha-glutamyl-L-isoleucyl-L-valyl-L-leucyl-L-tryptophyl-L-seryl-L-alpha-aspartyl-L-isoleucine	C48 H74 N10 O15	Full match	No results	No results	Full match	No match	-0.15	1030.53	1031.54	17.795	5.14579e+06	1	0	0				No matches found	Single match found	DDA for other ion	[M+H]+1		5.14579e+06		10
	FALSE		C3 H8 Cl F2 N3 S2	Full match	No results	No results	No match	No results	-1.5	222.981	265.015	1.101	5.14058e+06	1	0	0				No matches found	No matches found	DDA for preferred ion	[M+ACN+H]+1		5.14058e+06		5.1
	FALSE		C8 H16 F2 N2 O S	Full match	No results	No results	No match	No results	-1.75	226.095	259.128	1.267	5.13799e+06	80	0	0				No matches found	No matches found	DDA for preferred ion	[M+H+MeOH]+1		5.13799e+06		8.9
	FALSE	N-Boc-L-alanine	C8 H15 N O4	Full match	No results	No results	Full match	No results	-1.42	189.1	190.107	2.287	5.12979e+06	48	0	0				No matches found	No matches found	No MS2	[M+H]+1		5.12979e+06		6.7
	FALSE		C15 H26 N10 O5	Full match	No results	No results	No match	No results	3.44	426.21	425.203	7.441	5.11113e+06	4	0	0				No matches found	No matches found	DDA for preferred ion	[M-H]-1	5.11113e+06		9.5
	FALSE	Gabapentin enacarbil	C16 H27 N O6	Full match	No results	No results	Full match	No results	-1.72	329.183	328.176	17.864	5.09879e+06	7	0	0				No matches found	No matches found	DDA for preferred ion	[M-H]-1	5.09879e+06		9.5
	FALSE	1-Ethyl-3-(4-fluorobenzyl)thiourea	C10 H13 F N2 S	Full match	No results	No results	Not the top hit	No match	3.25	212.079	211.072	1.36	5.08995e+06	46	0	0				No matches found	Single match found	DDA for preferred ion	[M-H]-1	5.08995e+06		7.8
	FALSE		C9 H25 N8 O4 P	Full match	No results	No results	No match	No results	0.97	340.174	341.181	2.098	5.08249e+06	8	0	0				No matches found	No matches found	No MS2	[M+H]+1		5.08249e+06		7.3
	FALSE		C12 H27 F2 N3 O3 P2 S	Full match	No results	No results	No match	No results	-3.52	393.12	394.128	2.791	5.07307e+06	95	0	0				No matches found	No matches found	DDA for preferred ion	[M+H]+1		5.07307e+06		7.8
	FALSE	Estrone	C18 H22 O2	No match	Invalid mass	No results	No results	No results	129673	305.195	288.191	1.268	5.0727e+06	0	1	0	68.9	8.4		No matches found	No matches found	DDA for other ion	[M+H-H2O]+1		5.0727e+06		9.5
	FALSE		C6 H10 F3 O5 P	Full match	No results	No results	No match	No results	4.26	250.023	251.03	1.187	5.05816e+06	19	0	0				No matches found	No matches found	No MS2	[M+H]+1		5.05816e+06		8.4
	FALSE	4-Methoxychalcone	C16 H14 O2	No match	Invalid mass	No results	No match	No match	-17.62	238.095	239.102	7.083	5.05665e+06	103	1	0	40.8	59.4		No matches found	Single match found	DDA for preferred ion	[M+H]+1		5.05665e+06		7.8
	FALSE		C10 H20 F N O2 S	Full match	No results	No results	No match	No results	-2.53	237.119	238.127	5.295	5.04784e+06	42	0	0				No matches found	No matches found	DDA for preferred ion	[M+H]+1		5.04784e+06		7.3
	FALSE	MFCD00084120	C7 H5 D O	No results	No results	No results	Full match	No results	-4.51	107.048	106.04	29.718	4.99527e+06	1	0	0				No matches found	No matches found	DDA for preferred ion	[M-H]-1	4.99527e+06		3.5
	FALSE		C14 H19 F N2 P2	Full match	No results	No results	No match	No match	-2.02	296.1	297.107	2.609	4.98899e+06	55	0	0				No matches found	Multiple matches found	No MS2	[M+H]+1		4.98899e+06		7.3
	FALSE	l-arg-l-ala	C9 H19 N5 O3	Full match	No results	No results	Full match	No results	-1.94	245.148	246.155	1.14	4.9887e+06	8	0	0				No matches found	No matches found	DDA for preferred ion	[M+H]+1		4.9887e+06		7.8
	FALSE		C22 H40 F N3 O7	Full match	No results	No results	No match	No match	-1.69	477.284	476.277	24.232	4.98437e+06	14	0	0				No matches found	Single match found	DDA for preferred ion	[M-H]-1	4.98437e+06		9.5
	FALSE		C14 H25 F4 N3 O4	Full match	No results	No results	No match	No match	3.25	375.179	376.187	5.518	4.9775e+06	195	0	0				No matches found	Single match found	DDA for preferred ion	[M+H]+1		4.9775e+06		5.1
	FALSE	ALA-PRO	C8 H14 N2 O3	Full match	No results	No results	Full match	No results	-2.97	186.1	219.133	2.225	4.97472e+06	23	0	0				No matches found	No matches found	No MS2	[M+H+MeOH]+1		4.97472e+06		9.5
	FALSE	ATPA	C10 H16 N2 O4	Full match	No results	No results	Full match	No results	-0.61	228.111	229.118	3.968	4.96324e+06	43	0	0				No matches found	No matches found	DDA for preferred ion	[M+H]+1		4.96324e+06		2.9
	FALSE		C5 H12 F3 N4 P	Full match	No results	No results	No match	No results	-4.02	216.074	249.108	1.232	4.9598e+06	29	0	0				No matches found	No matches found	No MS2	[M+H+MeOH]+1		4.9598e+06		7.3
	FALSE	tert-Butyl hydrazodiformate	C10 H20 N2 O4	Full match	No results	No results	Full match	No results	-3.24	232.142	231.134	2.348	4.95879e+06	28	0	0				No matches found	No matches found	DDA for preferred ion	[M-H]-1	4.95879e+06		7.8
	FALSE	meprobamate	C9 H18 N2 O4	Full match	No results	No results	Full match	No results	-3.13	218.126	217.119	2.083	4.95207e+06	31	0	0				No matches found	No matches found	DDA for preferred ion	[M-H]-1	4.95207e+06		8.9
	FALSE	butalbital	C11 H16 N2 O3	Full match	No results	No results	Full match	No results	-2.47	224.116	257.149	2.106	4.95131e+06	89	0	0				No matches found	No matches found	DDA for other ion	[M+H+MeOH]+1		4.95131e+06		7.3
	FALSE	Aspartame	C14 H18 N2 O5	Full match	Full match	No results	Partial match	Partial match	-0.74	294.121	295.129	5.587	4.94882e+06	142	2	0	41	59.4		No matches found	Multiple matches found	DDA for preferred ion	[M+H]+1		4.94882e+06		7.8
	FALSE	Boc-Gln-Oh	C10 H18 N2 O5	Full match	No results	No results	Full match	No results	-2.75	246.121	245.114	1.557	4.93686e+06	49	0	0				No matches found	No matches found	DDA for preferred ion	[M-H]-1	4.93686e+06		7.8
	FALSE	L-Prolylhydroxy-L-proline diketopiperazi	C10 H14 N2 O3	Full match	No results	No results	Partial match	Full match	-2.51	210.1	211.107	6.456	4.91946e+06	70	0	0				No matches found	Single match found	DDA for preferred ion	[M+H]+1		4.91946e+06		7.8
	FALSE	Biotin	C10 H16 N2 O3 S	Full match	No results	No results	Partial match	Full match	-4.45	244.087	245.094	2.729	4.90612e+06	44	0	0				No matches found	Multiple matches found	DDA for preferred ion	[M+H]+1		4.90612e+06		8.4
	FALSE		C9 H14 F4 N6 O S	Full match	No results	No results	No match	No match	-2.5	330.088	363.121	2.34	4.89337e+06	122	0	0				No matches found	Single match found	DDA for other ion	[M+H+MeOH]+1		4.89337e+06		7.8
	FALSE	Agmatine	C5 H14 N4	No match	Invalid mass	No results	No match	No results	-130854	113.095	131.129	1.165	4.88918e+06	11	1	0	85.9	53.5		No matches found	No matches found	DDA for other ion	[M+NH4]+1		4.88918e+06		5.1
	FALSE	Genistin	C21 H20 O10	Full match	Full match	Full match	Partial match	Not the top hit	-0.16	432.106	433.113	10.336	4.88219e+06	71	2	4	99.7	10	88.8	Multiple matches found	Multiple matches found	DDA for preferred ion	[M+H]+1		4.88219e+06		7.8
	FALSE	?-glutamyl-S-allylcysteine	C11 H18 N2 O5 S	Full match	No results	No results	Full match	No match	-0.84	290.093	291.101	5.626	4.84614e+06	4	0	0				No matches found	Multiple matches found	DDA for preferred ion	[M+H]+1		4.84614e+06		10
	FALSE	Bohemamine	C14 H18 N2 O3	Full match	No results	No results	Partial match	Full match	-2.27	262.131	261.124	4.086	4.83933e+06	208	0	0				No matches found	Multiple matches found	DDA for preferred ion	[M-H]-1	4.83933e+06		7.8
	FALSE	Cyclo-(Leu-Ile)	C12 H22 N2 O2	Full match	No results	No results	Partial match	Full match	-0.19	226.168	227.175	21.259	4.83191e+06	38	0	0				No matches found	Single match found	DDA for preferred ion	[M+H]+1		4.83191e+06		5.1
	FALSE	CJ-15,801	C9 H15 N O5	Full match	No results	No results	Not the top hit	Full match	-3.39	217.094	216.087	3.892	4.83114e+06	18	0	0				No matches found	Multiple matches found	DDA for other ion	[M-H]-1	4.83114e+06		7.8
	FALSE	Octyl gallate	C15 H22 O5	Full match	Full match	No results	Not the top hit	Partial match	-2.96	282.146	281.139	6.841	4.81347e+06	101	2	0	66.9	45.4		No matches found	Multiple matches found	DDA for preferred ion	[M-H]-1	4.81347e+06		7.8
	FALSE	Leu-Leu	C12 H24 N2 O3	Full match	No results	No results	Full match	No results	-1.03	244.178	245.186	6.504	4.7547e+06	28	0	0				No matches found	No matches found	DDA for preferred ion	[M+H]+1		4.7547e+06		7.8
	FALSE		C6 H F3 O5 S4	Full match	No results	No results	No results	No results	-2.62	337.865	336.858	8.555	4.74085e+06	0	0	0				No matches found	No matches found	DDA for preferred ion	[M-H]-1	4.74085e+06		1.8
	FALSE	γ-L-glutamyl-L-leucine	C11 H20 N2 O5	Full match	No results	No results	Partial match	Full match	-2.35	260.137	259.129	1.232	4.74003e+06	41	0	0				No matches found	Multiple matches found	DDA for preferred ion	[M-H]-1	4.74003e+06		9.5
	FALSE		C19 H27 Cl N2 O7 S	Full match	No results	No results	No match	No results	1.32	462.123	463.131	22.889	4.73965e+06	6	0	0				No matches found	No matches found	DDA for preferred ion	[M+H]+1		4.73965e+06		7.8
	FALSE	Cyclo-(Leu-Ile)	C12 H22 N2 O2	Full match	No results	No results	Partial match	Full match	-0.62	226.168	227.175	20.727	4.73879e+06	38	0	0				No matches found	Single match found	DDA for preferred ion	[M+H]+1		4.73879e+06		4
	FALSE	1-Butyl-3-[2-(4-morpholinyl)ethyl]urea	C11 H23 N3 O2	Full match	No results	No results	Full match	No results	-2.44	229.178	230.186	1.266	4.73705e+06	7	0	0				No matches found	No matches found	No MS2	[M+H]+1		4.73705e+06		7.3
	FALSE	Trilostane	C20 H27 N O3	No match	Invalid mass	No results	No match	No results	-14.03	329.194	330.202	6.185	4.71597e+06	6	4	0	59.6	8		No matches found	No matches found	DDA for preferred ion	[M+H]+1		4.71597e+06		6.2
	FALSE	4-{[(3S)-3-(1,3-Benzoxazol-2-yl)-1-pyrrolidinyl]methyl}-N,N-dimethylaniline	C20 H23 N3 O	No match	Invalid mass	No results	No match	No results	-14.48	321.179	322.187	2.704	4.71474e+06	41	1	0	65.1	8.3		No matches found	No matches found	DDA for preferred ion	[M+H]+1		4.71474e+06		8.4
	FALSE	(3R,5R)-1,3,5-Trihydroxy-4-{[(2E)-3-(4-hydroxy-3-methoxyphenyl)-2-propenoyl]oxy}cyclohexanecarboxylic acid	C17 H20 O9	Full match	Full match	No results	Not the top hit	Partial match	-1.41	368.11	367.103	7.595	4.68772e+06	30	1	0	80.1	48.6		No matches found	Multiple matches found	DDA for preferred ion	[M-H]-1	4.68772e+06		7.8
	FALSE	4-Oxoproline	C5 H7 N O3	Full match	Full match	No results	Not the top hit	No results	-4.32	129.042	128.035	0.865	4.68545e+06	38	1	0	99.2	10		No matches found	No matches found	DDA for preferred ion	[M-H]-1	4.68545e+06		8.9
	FALSE	UR144 N-(5-hydroxypentyl) metabolite	C21 H29 N O2	No match	Invalid mass	No results	No match	No match	-13.41	327.215	328.223	8.752	4.66365e+06	26	5	0	41.7	7.1		No matches found	Single match found	DDA for preferred ion	[M+H]+1		4.66365e+06		8.4
	FALSE	2-[(3S)-1-Methyl-3-pyrrolidinyl]-1H-benzimidazole-5-carbonitrile	C13 H14 N4	No match	Invalid mass	No results	No match	No match	-7.7	226.12	227.127	8.967	4.66245e+06	58	1	0	30.2	6.5		No matches found	Multiple matches found	DDA for preferred ion	[M+H]+1		4.66245e+06		10
	FALSE	2-[1-(6,10-Dimethyl-2-undecanyl)-4-piperidinyl]-1-propanol	C21 H43 N O	Full match	No results	No results	Full match	No results	-0.58	325.334	326.342	27.36	4.65465e+06	1	0	0				No matches found	No matches found	DDA for preferred ion	[M+H]+1		4.65465e+06		5.7
	FALSE	3,6-Diphenyl-1,2-cyclohexanediol	C18 H20 O2	No match	Invalid mass	No results	No match	No match	-15.99	268.142	286.176	2.572	4.65309e+06	29	2	0	51.9	7.6		No matches found	Multiple matches found	DDA for other ion	[M+NH4]+1		4.65309e+06		6.7
	FALSE	L-Serine O-phosphate	C3 H8 N O6 P	Full match	No results	No results	Full match	No results	-2.24	185.009	223.972	1.207	4.64885e+06	12	0	0				No matches found	No matches found	DDA for other ion	[M+K]+1		4.64885e+06		8.9
	FALSE	Cyclo-(Leu-Ile)	C12 H22 N2 O2	Full match	No results	No results	Partial match	Full match	-2.12	226.168	227.175	19.37	4.6478e+06	38	0	0				No matches found	Single match found	DDA for preferred ion	[M+H]+1		4.6478e+06		3.5
	FALSE	L-(-)-Threonine	C4 H9 N O3	Full match	No results	No results	Full match	No results	-2.52	119.058	120.065	1.232	4.64313e+06	55	0	0				No matches found	No matches found	No MS2	[M+H]+1		4.64313e+06		7.3
	FALSE	4-(4-Morpholinyl)-3-nitro-N-(3-pyridinyl)benzamide	C16 H16 N4 O4	Full match	No results	No results	Full match	No match	-4.97	328.116	346.149	12.826	4.64019e+06	104	0	0				No matches found	Single match found	DDA for preferred ion	[M+NH4]+1		4.64019e+06		7.8
	FALSE		C26 H38 N2 O6 P2	Full match	No results	No results	No match	No results	2.84	536.222	537.229	2.731	4.64008e+06	5	0	0				No matches found	No matches found	DDA for preferred ion	[M+H]+1		4.64008e+06		10
	FALSE	Prolylleucine	C11 H20 N2 O3	No match	Invalid mass	No results	No match	No match	-140378	196.121	229.154	1.271	4.6317e+06	101	3	0	54.8	7.7		No matches found	Multiple matches found	DDA for other ion	[M+H+MeOH]+1		4.6317e+06		7.8
	FALSE		C25 H52 N2 O3	Full match	No results	No results	No results	No results	-0.52	428.398	429.405	24.507	4.63114e+06	0	0	0				No matches found	No matches found	DDA for preferred ion	[M+H]+1		4.63114e+06		8.9
	FALSE	5-nitro-2-furaldehyde [4,6-di(1-azepanyl)-1,3,5-triazin-2-yl]hydrazone	C20 H28 N8 O3	Full match	No results	No results	Full match	No results	-4.42	428.227	427.219	4.342	4.61494e+06	6	0	0				No matches found	No matches found	DDA for preferred ion	[M-H]-1	4.61494e+06		7.8
	FALSE		C5 H13 N10 P	Full match	No results	No results	No match	No results	-3.77	244.105	245.113	2.096	4.60958e+06	27	0	0				No matches found	No matches found	DDA for preferred ion	[M+H]+1		4.60958e+06		8.9
	FALSE		C13 H33 F2 N9 P2 S	Full match	No results	No results	No match	No results	1.08	447.203	448.21	2.357	4.60764e+06	146	0	0				No matches found	No matches found	No MS2	[M+H]+1		4.60764e+06		7.8
	FALSE	Scopoletin	C10 H8 O4	Full match	Full match	Partial match	Full match	Partial match	-2.83	192.042	191.034	8.449	4.60127e+06	68	1	3	56.3	7.8	89.6	No matches found	Multiple matches found	DDA for preferred ion	[M-H]-1	4.60127e+06		7.8
	FALSE	Tridemorph	C19 H39 N O	Full match	Full match	No results	Full match	No results	0.05	297.303	298.31	25.475	4.56573e+06	5	1	0	96	9.8		No matches found	No matches found	DDA for preferred ion	[M+H]+1		4.56573e+06		7.3
	FALSE		C7 H9 F3 N6	Full match	No results	No results	No match	No results	3.63	234.085	235.092	1.228	4.56258e+06	12	0	0				No matches found	No matches found	No MS2	[M+H]+1		4.56258e+06		9.5
	FALSE	Benztropine	C21 H25 N O	No match	Invalid mass	No results	No match	No results	-14.88	307.189	308.196	4.544	4.56061e+06	101	1	0	49.9	7.5		No matches found	No matches found	DDA for preferred ion	[M+H]+1		4.56061e+06		7.8
	FALSE		C9 H20 F4 N4 O5	Full match	No results	No results	No match	No results	2.01	340.138	373.171	1.26	4.55216e+06	7	0	0				No matches found	No matches found	No MS2	[M+H+MeOH]+1		4.55216e+06		9.5
	FALSE		C22 H30 Cl N4 P	Full match	No results	No results	No match	No results	3.19	416.191	458.224	2.348	4.54474e+06	59	0	0				No matches found	No matches found	No MS2	[M+ACN+H]+1		4.54474e+06		4.6
	FALSE	FG7175000	C9 H7 N O	Full match	No results	No results	Full match	No results	-1.56	145.053	146.06	4.477	4.54163e+06	51	0	0				No matches found	No matches found	No MS2	[M+H]+1		4.54163e+06		8.9
	FALSE	L-Histidine	C6 H9 N3 O2	Full match	Full match	No results	Full match	No results	-2.17	155.069	156.076	1.217	4.51328e+06	34	2	0	83.7	66.9		No matches found	No matches found	DDA for preferred ion	[M+H]+1		4.51328e+06		7.3
	FALSE		C57 H99 F6 N O5 P2	Full match	No results	No results	No match	No match	0.04	1053.69	1052.68	26.842	4.50885e+06	1	0	0				No matches found	Multiple matches found	DDA for other ion	[M-H]-1	4.50885e+06		8.4
	FALSE	Octylphosphonic acid	C8 H19 O3 P	No match	Invalid mass	No results	No match	No results	-165004	162.079	195.112	2.269	4.50436e+06	65	2	0	74.3	53.9		No matches found	No matches found	DDA for other ion	[M+H+MeOH]+1		4.50436e+06		7.3
	FALSE		C11 H15 N O8 P2	Full match	No results	No results	No match	No results	-0.75	351.027	396.025	1.276	4.49504e+06	34	0	0				No matches found	No matches found	DDA for preferred ion	[M+FA-H]-1	4.49504e+06		7.3
	FALSE	tert-butyl [(2S)-4-(methylsulfanyl)-1-oxobutan-2-yl]carbamate	C10 H19 N O3 S	Full match	No results	No results	Full match	No results	-2.15	233.108	232.101	12.848	4.47978e+06	13	0	0				No matches found	No matches found	DDA for preferred ion	[M-H]-1	4.47978e+06		9.5
	FALSE	4-[2-(4-Morpholinylmethyl)-2-nitrobutyl]morpholine	C13 H25 N3 O4	Full match	No results	No results	Full match	No results	-1.74	287.184	288.191	2.095	4.47139e+06	6	0	0				No matches found	No matches found	DDA for preferred ion	[M+H]+1		4.47139e+06		7.3
	FALSE	1-[3-{2-[(3-Aminopropyl)amino]-2-oxoethyl}-7,8-dimethyl-2,4-dioxo-3,4-dihydrobenzo[g]pteridin-10(2H)-yl]-1-deoxy-D-ribitol	C22 H30 N6 O7	Full match	No results	No results	Full match	No results	-0.02	490.218	491.225	8.729	4.46894e+06	3	0	0				No matches found	No matches found	DDA for preferred ion	[M+H]+1		4.46894e+06		10
	FALSE		C33 H36 O15 S	Full match	No results	No results	No match	No results	-0.11	704.177	705.185	1.22	4.46745e+06	7	0	0				No matches found	No matches found	No MS2	[M+H]+1		4.46745e+06		7.3
	FALSE	N-(4-{[(4aR,7aS)-4-Methyl-3-oxohexahydropyrrolo[3,4-b][1,4]oxazin-6(2H)-yl]methyl}phenyl)acetamide	C16 H21 N3 O3	No match	Invalid mass	No results	No match	No results	-14.83	303.154	304.161	1.146	4.46342e+06	2	3	0	67.4	8.4		No matches found	No matches found	DDA for preferred ion	[M+H]+1		4.46342e+06		8.4
	FALSE	2-methylcitric acid	C7 H10 O7	Full match	No results	No results	Full match	No results	-3.44	206.042	205.035	1.321	4.46317e+06	14	0	0				No matches found	No matches found	DDA for preferred ion	[M-H]-1	4.46317e+06		7.8
	FALSE	Genistein	C15 H10 O5	Full match	Full match	Full match	Full match	Not the top hit	-1.62	270.052	271.06	15.435	4.46136e+06	122	9	4	99.9	93.4	92.2	Multiple matches found	Multiple matches found	DDA for preferred ion	[M+H]+1		4.46136e+06		10
	FALSE	Ethyl N~2~-{[(2-methyl-2-propanyl)oxy]carbonyl}asparaginylglycinate	C13 H23 N3 O6	Full match	No results	No results	Full match	No results	-0.89	317.158	318.166	4.322	4.4604e+06	8	0	0				No matches found	No matches found	DDA for preferred ion	[M+H]+1		4.4604e+06		4
	FALSE		C11 H2 F2 N5 P S3	Full match	No results	No results	No match	No results	-2.81	368.917	369.924	1.085	4.45859e+06	2	0	0				No matches found	No matches found	No MS2	[M+H]+1		4.45859e+06		4
	FALSE	Scopoletin	C10 H8 O4	Full match	Full match	Full match	Full match	Partial match	-1.85	192.042	193.049	9.317	4.45263e+06	68	4	2	98.4	93.6	94	No matches found	Multiple matches found	DDA for preferred ion	[M+H]+1		4.45263e+06		7.8
	FALSE	Confluenine A	C11 H22 N2 O3	Full match	No results	No results	Partial match	Full match	-3.12	230.162	229.155	3.934	4.44204e+06	30	0	0				No matches found	Multiple matches found	DDA for preferred ion	[M-H]-1	4.44204e+06		7.8
	FALSE	Azaprocin	C18 H24 N2 O	Full match	No results	No results	Full match	No results	-0.23	284.189	285.196	12.514	4.44034e+06	163	0	0				No matches found	No matches found	DDA for preferred ion	[M+H]+1		4.44034e+06		6.7
	FALSE	(2E)-5-Bromo-2-(3,5-dibromo-4-hydroxybenzylidene)-1H-indene-1,3(2H)-dione	C16 H7 Br3 O3	No results	No results	No results	Full match	No results	1.59	483.795	482.788	0.034	4.43522e+06	1	0	0				No matches found	No matches found	No MS2	[M-H]-1	4.43522e+06		6.7
	FALSE	2-[(3S)-1-(3-Methoxybenzyl)-3-pyrrolidinyl]-1,3-benzothiazole	C19 H20 N2 O S	No match	Invalid mass	No results	No match	No match	7.37	324.132	325.139	8.576	4.43292e+06	40	5	0	55.2	7.8		No matches found	Single match found	DDA for preferred ion	[M+H]+1		4.43292e+06		8.4
	FALSE	N-formylloline	C9 H14 N2 O2	Full match	No results	No results	Partial match	Full match	-2.79	182.105	215.138	2.659	4.43114e+06	99	0	0				No matches found	Multiple matches found	DDA for preferred ion	[M+H+MeOH]+1		4.43114e+06		5.7
	FALSE	Prolylleucine	C11 H20 N2 O3	Full match	Full match	No results	Partial match	Partial match	-1.98	228.147	229.154	2.291	4.424e+06	31	3	0	92.7	9.6		No matches found	Multiple matches found	DDA for preferred ion	[M+H]+1		4.424e+06		2.4
	FALSE		C7 H6 O10 P2	Full match	No results	No results	No match	No results	-0.1	311.944	310.936	1.261	4.41609e+06	2	0	0				No matches found	No matches found	No MS2	[M-H]-1	4.41609e+06		7.3
	FALSE	Ginsenoside Ro	C48 H76 O19	No results	No results	No results	Full match	No results	-3.36	956.495	955.488	21.461	4.41446e+06	14	0	0				No matches found	No matches found	DDA for preferred ion	[M-H]-1	4.41446e+06		7.8
	FALSE	H-GLY-ALA-LEU-OH	C11 H21 N3 O4	Full match	No results	No results	Full match	No results	-2.45	259.153	258.145	3.928	4.41241e+06	18	0	0				No matches found	No matches found	DDA for preferred ion	[M-H]-1	4.41241e+06		7.8
	FALSE		C11 H22 F4 N6 O3	Full match	No results	No results	No match	No results	-0.05	362.169	363.176	1.605	4.38382e+06	22	0	0				No matches found	No matches found	No MS2	[M+H]+1		4.38382e+06		8.4
	FALSE		C7 H8 F2 N3 O2 P3	Full match	No results	No results	No match	No results	2.73	296.981	279.977	1.585	4.38204e+06	8	0	0				No matches found	No matches found	No MS2	[M+H-H2O]+1		4.38204e+06		3.5
	FALSE		C51 H100 N7 O11 P S	Full match	No results	No results	No match	No match	0.01	1049.69	1048.69	29.047	4.38187e+06	2	0	0				No matches found	Multiple matches found	DDA for preferred ion	[M-H]-1	4.38187e+06		9.5
	FALSE	butalbital	C11 H16 N2 O3	Full match	No results	No results	Full match	No results	-2.91	224.115	512.246	2.555	4.37683e+06	89	0	0				No matches found	No matches found	DDA for other ion	[2M+ACN+Na]+1		4.37683e+06		7.8
	FALSE	2-(3-Nitrophenyl)-2-oxoethyl 4-(cyclohexylamino)-4-oxobutanoate	C18 H22 N2 O6	Full match	No results	No results	Full match	No results	-2.63	362.147	361.14	12.273	4.36557e+06	49	0	0				No matches found	No matches found	DDA for preferred ion	[M-H]-1	4.36557e+06		8.4
	FALSE	8(S)-amino-2(R)-methyl-7-oxononanoic acid	C10 H19 N O3	Full match	No results	No results	Partial match	Full match	-2.82	201.136	202.143	2.557	4.3557e+06	39	0	0				No matches found	Single match found	No MS2	[M+H]+1		4.3557e+06		4.6
	FALSE	N-Boc-L-alanine	C8 H15 N O4	Full match	No results	No results	Full match	No results	-1.5	189.1	190.107	3.503	4.34821e+06	48	0	0				No matches found	No matches found	DDA for preferred ion	[M+H]+1		4.34821e+06		7.3
	FALSE	Gly-Leu	C8 H16 N2 O3	Full match	No results	No results	Full match	No results	-1.63	188.116	189.123	2.205	4.34764e+06	40	0	0				No matches found	No matches found	No MS2	[M+H]+1		4.34764e+06		8.9
	FALSE	Geralcin E	C10 H18 N2 O3	Full match	No results	No results	Partial match	Full match	-2.73	214.131	215.138	1.525	4.32453e+06	27	0	0				No matches found	Multiple matches found	No MS2	[M+H]+1		4.32453e+06		6.2
	FALSE	Lysolecithin	C24 H50 N O7 P	Full match	No results	No results	Full match	No results	-0.51	495.332	496.34	20.669	4.31612e+06	10	0	0				No matches found	No matches found	DDA for preferred ion	[M+H]+1		4.31612e+06		10
	FALSE	Azaperol	C19 H24 F N3 O	No match	Invalid mass	No results	No match	No results	-124616	288.168	330.202	5.445	4.31358e+06	22	4	0	55.1	41.8		No matches found	No matches found	DDA for other ion	[M+ACN+H]+1		4.31358e+06		7.3
	FALSE		C18 H36 O9 S2	Full match	No results	No results	No match	No results	0.02	460.18	502.214	1.266	4.305e+06	189	0	0				No matches found	No matches found	No MS2	[M+ACN+H]+1		4.305e+06		8.4
	FALSE	Cyclo-(Leu-Ile)	C12 H22 N2 O2	Full match	No results	No results	Partial match	Full match	-1.76	226.168	227.175	19.71	4.28732e+06	38	0	0				No matches found	Single match found	DDA for preferred ion	[M+H]+1		4.28732e+06		4.6
	FALSE	2-Amino-1,3,4-octadecanetriol	C18 H39 N O3	Full match	Full match	No results	Full match	Full match	-1.28	317.293	318.3	19.326	4.28567e+06	4	1	0	83.8	9.2		No matches found	Single match found	DDA for preferred ion	[M+H]+1		4.28567e+06		10
	FALSE	Staphyloamide B	C10 H16 N2 O3	Full match	No results	No results	Partial match	Full match	-2.63	212.116	213.123	2.096	4.26479e+06	42	0	0				No matches found	Multiple matches found	DDA for preferred ion	[M+H]+1		4.26479e+06		7.3
	FALSE		C12 H17 F N6 O11	Full match	No results	No results	No match	No results	-4.06	440.092	439.085	0.827	4.25733e+06	58	0	0				No matches found	No matches found	DDA for preferred ion	[M-H]-1	4.25733e+06		9.5
	FALSE		C9 H18 F N5 O5	Full match	No results	No results	No match	No results	-4.96	295.128	296.135	3.557	4.25669e+06	42	0	0				No matches found	No matches found	DDA for preferred ion	[M+H]+1		4.25669e+06		7.8
	FALSE		C9 H2 F2 O2 P2 S3	Full match	No results	No results	No results	No results	-3.19	337.865	336.858	21.623	4.25013e+06	0	0	0				No matches found	No matches found	DDA for preferred ion	[M-H]-1	4.25013e+06		3.5
	FALSE	Pyrrolam B	C8 H13 N O2	Full match	No results	No results	Partial match	Full match	-3.19	155.094	197.128	6.111	4.24339e+06	74	0	0				No matches found	Single match found	DDA for preferred ion	[M+ACN+H]+1		4.24339e+06		9.5
	FALSE	(15Z)-9,12,13-Trihydroxy-15-octadecenoic acid	C18 H34 O5	Full match	Full match	No results	Partial match	Partial match	-1.7	330.24	329.233	20.477	4.24126e+06	12	1	0	82.6	49.3		No matches found	Multiple matches found	DDA for preferred ion	[M-H]-1	4.24126e+06		6.2
	FALSE	Hexaric acid	C6 H10 O8	Full match	No results	No results	Full match	No results	-3.51	210.037	191.019	1.291	4.24041e+06	12	0	0				No matches found	No matches found	No MS2	[M-H-H2O]-1	4.24041e+06		7.3
	FALSE		C50 H98 F2 N O15 P	Full match	No results	No results	No match	No match	-0.02	1021.66	1020.66	28.707	4.23212e+06	4	0	0				No matches found	Multiple matches found	DDA for preferred ion	[M-H]-1	4.23212e+06		5.7
	FALSE	Abenquine B2	C14 H18 N2 O5	Full match	No results	No results	Partial match	Full match	-2.69	294.121	293.113	3.507	4.2154e+06	97	0	0				No matches found	Multiple matches found	DDA for preferred ion	[M-H]-1	4.2154e+06		7.3
	FALSE	3-Fluoro NNEI	C24 H23 F N2 O	No match	Invalid mass	No results	No match	No results	-109642	333.154	375.187	3.952	4.21194e+06	8	4	0	31.8	6.6		No matches found	No matches found	DDA for other ion	[M+ACN+H]+1		4.21194e+06		9.5
	FALSE		C7 H12 F N S	Full match	No results	No results	No match	No results	4.63	161.068	162.075	1.327	4.19729e+06	71	0	0				No matches found	No matches found	No MS2	[M+H]+1		4.19729e+06		7.3
	FALSE		C14 H25 F4 N3 O5	Full match	No results	No results	No match	No results	2.7	391.174	392.181	2.809	4.19291e+06	109	0	0				No matches found	No matches found	DDA for preferred ion	[M+H]+1		4.19291e+06		7.3
	FALSE		C34 H12 Br F2 N	Full match	No results	No results	No match	No results	-0.42	551.012	552.019	2.376	4.18948e+06	1	0	0				No matches found	No matches found	No MS2	[M+H]+1		4.18948e+06		7.8
	FALSE		C16 H10 F2 N4 O4	Full match	No results	No results	No match	No results	4.46	360.069	359.061	2.49	4.18484e+06	6	0	0				No matches found	No matches found	DDA for preferred ion	[M-H]-1	4.18484e+06		7.3
	FALSE	2R-amino-4S-hydroxy-5-hexynoic acid	C6 H9 N O3	Full match	No results	No results	Partial match	Full match	-3.64	143.058	202.071	1.315	4.18474e+06	42	0	0				No matches found	Multiple matches found	DDA for other ion	[M-H+HAc]-1	4.18474e+06		7.3
	FALSE		C15 H21 F N6 O6 P2	Full match	No results	No results	No match	No match	0.94	462.099	463.106	4.122	4.17775e+06	84	0	0				No matches found	Single match found	DDA for preferred ion	[M+H]+1		4.17775e+06		5.1
	FALSE		C6 H F3 O5 S4	Full match	No results	No results	No results	No results	-2.81	337.865	336.858	15.062	4.17431e+06	0	0	0				No matches found	No matches found	DDA for preferred ion	[M-H]-1	4.17431e+06		1.8
	FALSE	N(2)-succinyl-L-glutamic acid	C9 H13 N O7	Full match	No results	No results	Full match	No results	-2.4	247.069	248.076	2.182	4.17194e+06	4	0	0				No matches found	No matches found	DDA for preferred ion	[M+H]+1		4.17194e+06		8.9
	FALSE	(5Z)-4-(Cyclohexylidenemethyl)-5-ethylidene-N-[2-(4-morpholinyl)ethyl]-2-(trifluoromethyl)-5,6-dihydro-2H-pyran-2-carboxamide	C22 H31 F3 N2 O3	Full match	No results	No results	Not the top hit	No results	-3.77	428.227	429.234	6.093	4.1635e+06	6	0	0				No matches found	No matches found	DDA for preferred ion	[M+H]+1		4.1635e+06		7.8
	FALSE	3-Hydroxysulfolane	C4 H8 O3 S	Full match	No results	No results	Full match	No results	-3.8	136.019	137.026	1.322	4.15735e+06	12	0	0				No matches found	No matches found	DDA for preferred ion	[M+H]+1		4.15735e+06		7.3
	FALSE	Rauwolscine	C21 H26 N2 O3	No match	Invalid mass	No results	No match	No results	50836.8	372.2	355.197	2.174	4.15317e+06	6	4	0	56.8	42.1		No matches found	No matches found	DDA for other ion	[M+H-H2O]+1		4.15317e+06		9.5
	FALSE		C6 H19 N6 O P	Full match	No results	No results	No match	No match	3	222.136	240.17	2.273	4.15031e+06	132	0	0				No matches found	Multiple matches found	No MS2	[M+NH4]+1		4.15031e+06		9.5
	FALSE	DL-Arginine	C6 H14 N4 O2	Full match	Full match	No results	Full match	No results	-4.52	174.111	173.104	0.776	4.14231e+06	10	1	0	56	44		No matches found	No matches found	DDA for preferred ion	[M-H]-1	4.14231e+06		6.2
	FALSE		C8 H9 F3 N6 O	Full match	No results	No results	No match	No results	1.96	262.08	261.072	0.823	4.13949e+06	13	0	0				No matches found	No matches found	DDA for preferred ion	[M-H]-1	4.13949e+06		7.8
	FALSE		C12 H19 F2 N6 O2 P	Full match	No results	No results	No match	No results	0.24	348.128	349.135	1.251	4.13185e+06	57	0	0				No matches found	No matches found	No MS2	[M+H]+1		4.13185e+06		8.9
	FALSE	L-Prolylhydroxy-L-proline diketopiperazi	C10 H14 N2 O3	Full match	No results	No results	Partial match	Full match	-2.57	210.1	211.107	2.098	4.12838e+06	70	0	0				No matches found	Single match found	No MS2	[M+H]+1		4.12838e+06		9.5
	FALSE	N-Acetyl-DL-tryptophan	C13 H14 N2 O3	Full match	Full match	No results	Full match	Not the top hit	-2.18	246.1	247.107	9.999	4.1138e+06	231	2	0	69.3	64.4		No matches found	Multiple matches found	DDA for preferred ion	[M+H]+1		4.1138e+06		7.8
	FALSE		C7 H2 F O2 P S5	Full match	No results	No results	No results	No results	-4.38	327.837	326.829	0.055	4.10861e+06	0	0	0				No matches found	No matches found	DDA for preferred ion	[M-H]-1	4.10861e+06		1.8
	FALSE		C28 H48 F3 N5 O3	Full match	No results	No results	No match	No results	2.79	559.372	560.38	21.809	4.10568e+06	8	0	0				No matches found	No matches found	DDA for preferred ion	[M+H]+1		4.10568e+06		7.3
	FALSE	Cyclo(4-hydroxy-R-Pro-S-Leu)	C11 H18 N2 O3	Full match	No results	No results	Partial match	Full match	-2.99	226.131	227.138	1.267	4.10443e+06	44	0	0				No matches found	Multiple matches found	DDA for preferred ion	[M+H]+1		4.10443e+06		9.5
	FALSE		C34 H64 F N O5 P2	Full match	No results	No results	No match	No results	0.45	647.425	648.432	21.426	4.10153e+06	6	0	0				No matches found	No matches found	DDA for preferred ion	[M+H]+1		4.10153e+06		7.3
	FALSE	Diisobutylphthalate	C16 H22 O4	Full match	Full match	No results	Partial match	Partial match	-1.02	278.152	279.159	20.872	4.09517e+06	93	3	0	99.7	93.4		No matches found	Multiple matches found	DDA for preferred ion	[M+H]+1		4.09517e+06		7.8
	FALSE	D-α-Hydroxyglutaric acid	C5 H8 O5	Full match	Full match	No results	Full match	No results	-4.31	148.037	193.035	0.835	4.09378e+06	36	2	0	68.8	45.6		No matches found	No matches found	DDA for preferred ion	[M+FA-H]-1	4.09378e+06		7.8
	FALSE		C19 H36 N7 O3 P	Full match	No results	No results	No match	No results	-2.37	441.261	505.277	5.558	4.07514e+06	1	0	0				No matches found	No matches found	DDA for preferred ion	[M+ACN+Na]+1		4.07514e+06		7.3
	FALSE		C13 H27 F2 N3 O5 S	Full match	No results	No results	No match	No results	0.92	375.164	376.172	4.22	4.0675e+06	37	0	0				No matches found	No matches found	DDA for preferred ion	[M+H]+1		4.0675e+06		2.4
	FALSE	6-Hydroxycaproic acid	C6 H12 O3	No results	Full match	No results	Partial match	Partial match	-4.98	132.078	131.071	6.392	4.0664e+06	84	3	0	96.3	9.8		No matches found	Multiple matches found	DDA for preferred ion	[M-H]-1	4.0664e+06		7.3
	FALSE	Cyclo(phenylalanyl-prolyl)	C14 H16 N2 O2	Full match	Full match	No results	Not the top hit	Not the top hit	-0.84	244.121	245.128	9.453	4.06423e+06	310	2	0	99	98.4		No matches found	Multiple matches found	DDA for preferred ion	[M+H]+1		4.06423e+06		7.8
	FALSE		C4 H7 F N2 O7	Full match	No results	No results	No match	No results	-0.23	214.024	259.022	0.826	4.0494e+06	17	0	0				No matches found	No matches found	No MS2	[M+FA-H]-1	4.0494e+06		7.3
	FALSE	N'~1~,N'~5~-Bis[(E)-(2,3,4-trihydroxyphenyl)methylene]pentanedihydrazide	C19 H20 N4 O8	Full match	No results	No results	Not the top hit	No results	-3.11	432.127	433.134	7.137	4.04887e+06	11	0	0				No matches found	No matches found	DDA for preferred ion	[M+H]+1		4.04887e+06		8.9
	FALSE	2-Octadecylfuran	C22 H40 O	Full match	No results	No results	Full match	No results	-1.16	320.308	338.341	24.423	4.04817e+06	1	0	0				No matches found	No matches found	DDA for preferred ion	[M+NH4]+1		4.04817e+06		5.7
	FALSE	trans-4-Phenyl-4-piperidinocyclohexanol	C17 H25 N O	No match	Invalid mass	No results	No match	No match	-17.75	259.189	260.196	2.145	4.04592e+06	14	5	0	42.8	43.1		No matches found	Single match found	DDA for preferred ion	[M+H]+1		4.04592e+06		7.8
	FALSE	Azacoccone E	C13 H15 N O6	Full match	No results	No results	Partial match	Full match	-2.21	281.089	280.082	3.606	4.04411e+06	31	0	0				No matches found	Multiple matches found	DDA for preferred ion	[M-H]-1	4.04411e+06		7.3
	FALSE		C12 H27 F2 N3 O4 S	Full match	No results	No results	No match	No results	-0.82	347.169	348.176	2.631	4.03766e+06	18	0	0				No matches found	No matches found	DDA for preferred ion	[M+H]+1		4.03766e+06		1.8
	FALSE	Caffeic acid 咖啡酸	C9 H8 O4	Full match	No results	Full match	Partial match	Partial match	-1.55	180.042	181.049	4.347	4.03456e+06	63	0	1			57.1	No matches found	Multiple matches found	DDA for preferred ion	[M+H]+1		4.03456e+06		4
	FALSE	3-{[(3S)-3-(5-Methyl-1,3-benzoxazol-2-yl)-1-pyrrolidinyl]methyl}quinoline	C22 H21 N3 O	No match	Invalid mass	No results	No match	No results	17.21	343.174	344.182	5.901	4.03425e+06	26	4	0	47.9	7.4		No matches found	No matches found	DDA for preferred ion	[M+H]+1		4.03425e+06		6.7
	FALSE	(4aR,7aS)-6-(Cyclopropylcarbonyl)-4-(3-pyridinylmethyl)hexahydropyrrolo[3,4-b][1,4]oxazin-3(2H)-one	C16 H19 N3 O3	Not the top hit	Full match	No results	Partial match	No results	-1.67	301.142	302.149	6.822	4.01538e+06	264	1	0	47.7	40.6		No matches found	No matches found	DDA for preferred ion	[M+H]+1		4.01538e+06		7.8
	FALSE	Gageostatin A	C52 H93 N7 O14	No results	No results	No results	Full match	Full match	-4.56	1039.67	1038.67	26.34	4.01399e+06	3	0	0				No matches found	Multiple matches found	DDA for preferred ion	[M-H]-1	4.01399e+06		10
	FALSE	Iso-cladospolide B	C12 H20 O4	Full match	No results	No results	Partial match	Full match	-1.77	228.136	227.128	20.072	4.01391e+06	52	0	0				No matches found	Multiple matches found	DDA for preferred ion	[M-H]-1	4.01391e+06		7.8
	FALSE		C4 H6 Cl F2 N7 O2 S3	Full match	No results	No results	No match	No results	-2.84	352.939	353.946	1.084	4.00068e+06	6	0	0				No matches found	No matches found	No MS2	[M+H]+1		4.00068e+06		4.6
	FALSE		C24 H29 F4 O6 P	Full match	No results	No results	No match	No results	2.38	520.165	521.172	1.264	3.99968e+06	80	0	0				No matches found	No matches found	No MS2	[M+H]+1		3.99968e+06		10
	FALSE			No results	No results	No results	No results	No results		1383.52	690.752	16.503	3.99387e+06	0	0	0				No matches found	No matches found	DDA for other ion	[M-2H]-2	3.99387e+06		4.6
	FALSE	2-[2-formyl-5-(methoxymethyl)-1H-pyrrol-1-yl]acetic acid	C9 H13 N O4	Full match	No results	No results	Partial match	Full match	-2.75	199.084	200.091	4.207	3.99296e+06	35	0	0				No matches found	Multiple matches found	DDA for preferred ion	[M+H]+1		3.99296e+06		2.9
	FALSE	4H-1,2,4-Trizaole-4-propanol	C5 H9 N3 O	Full match	No results	No results	Full match	No results	0.05	127.075	318.165	1.264	3.96759e+06	9	0	0				No matches found	No matches found	DDA for other ion	[2M+ACN+Na]+1		3.96759e+06		10
	FALSE	1,5-Ditetrahydro-1H-pyrrol-1-ylpentane-1,5-dione	C13 H22 N2 O2	No match	Invalid mass	No results	No match	No results	92286.9	260.148	261.155	1.145	3.95977e+06	5	3	0	43.6	7.2		No matches found	No matches found	DDA for preferred ion	[M+H]+1		3.95977e+06		7.8
	FALSE	Anthranilic acid	C7 H7 N O2	Full match	Full match	No results	Partial match	Partial match	-2.01	137.047	120.044	7.205	3.95829e+06	58	5	0	97.7	9.9		No matches found	Multiple matches found	DDA for preferred ion	[M+H-H2O]+1		3.95829e+06		7.3
	FALSE	N-Acetylalanine	C5 H9 N O3	Full match	Full match	No results	Partial match	Partial match	-2.36	131.058	173.092	1.237	3.95556e+06	58	1	0	33.8	6.7		No matches found	Multiple matches found	DDA for preferred ion	[M+ACN+H]+1		3.95556e+06		7.3
	FALSE	2-(Aminooxy)phenol	C6 H7 N O2	Full match	No results	No results	Full match	No results	-3.2	125.047	309.108	1.614	3.94591e+06	55	0	0				No matches found	No matches found	DDA for other ion	[2M-H+HAc]-1	3.94591e+06		8.9
	FALSE	N~4~-{2-[(2,6-Difluorophenyl)amino]-2-oxoethyl}-N~4~-ethyl-N~1~-phenyl-1,4-piperidinedicarboxamide	C23 H26 F2 N4 O3	Full match	No results	No results	Full match	No match	2.3	444.198	443.191	4.224	3.92378e+06	11	0	0				No matches found	Single match found	DDA for preferred ion	[M-H]-1	3.92378e+06		8.4
	FALSE	Cyclo-(glycyl-L-prolyl-L-glutamyl)	C12 H17 N3 O5	Full match	No results	No results	Not the top hit	Full match	-2.49	283.116	284.123	2.637	3.92202e+06	30	0	0				No matches found	Single match found	DDA for preferred ion	[M+H]+1		3.92202e+06		7.3
	FALSE		C6 H19 Cl N6 O4	Full match	No results	No results	No match	No match	0.71	274.116	275.123	1.27	3.92082e+06	15	0	0				No matches found	Single match found	DDA for preferred ion	[M+H]+1		3.92082e+06		5.7
	FALSE	Boldenone undecylenate	C30 H44 O3	Unused	Invalid mass	No results	No match	No results	17.32	452.337	453.344	21.87	3.91826e+06	1	1	0	47.2	61.3		No matches found	No matches found	DDA for preferred ion	[M+H]+1		3.91826e+06		5.1
	FALSE	(4R,5S)-5-hydroxyhexan-4-olide	C6 H10 O3	Full match	No results	No results	Partial match	Full match	-4.35	130.062	129.055	4.747	3.9127e+06	87	0	0				No matches found	Single match found	DDA for preferred ion	[M-H]-1	3.9127e+06		4.6
	FALSE	Tolycaine	C15 H22 N2 O3	Full match	Full match	No results	Not the top hit	Partial match	-1.95	278.163	279.17	9.228	3.91129e+06	180	3	0	82.8	9.1		No matches found	Multiple matches found	DDA for preferred ion	[M+H]+1		3.91129e+06		7.8
	FALSE	Nitrosobis(2-oxopropyl)amine	C6 H10 N2 O3	Full match	No results	No results	Full match	No results	-4.52	158.068	217.082	0.83	3.90476e+06	26	0	0				No matches found	No matches found	DDA for preferred ion	[M-H+HAc]-1	3.90476e+06		9.5
	FALSE	N-Acetyl-L-tyrosine	C11 H13 N O4	Full match	Full match	No results	Not the top hit	Partial match	-3.5	223.084	222.076	3.231	3.90262e+06	142	1	0	98.4	95.7		No matches found	Multiple matches found	DDA for preferred ion	[M-H]-1	3.90262e+06		7.8
	FALSE	Boc-Gln-Oh	C10 H18 N2 O5	Full match	No results	No results	Full match	No results	-2.64	246.121	245.114	1.218	3.89463e+06	49	0	0				No matches found	No matches found	DDA for preferred ion	[M-H]-1	3.89463e+06		9.5
	FALSE	2-Aminooctanedioic acid	C8 H15 N O4	Full match	Full match	No results	Partial match	No results	-1.22	189.1	190.107	2.593	3.89206e+06	48	1	0	63.8	46.9		No matches found	No matches found	DDA for preferred ion	[M+H]+1		3.89206e+06		8.9
	FALSE	(2R,3S,4R,2'R,3'S,4'R)-5,5'-(Cyclododecylimino)di(1,2,3,4-pentanetetrol) (non-preferred name)	C22 H45 N O8	Full match	No results	No results	Not the top hit	No results	0.1	451.315	452.322	27.725	3.89063e+06	3	0	0				No matches found	No matches found	DDA for preferred ion	[M+H]+1		3.89063e+06		4
	FALSE		C20 H43 F2 N2 O5 P	Full match	No results	No results	No match	No results	4.18	460.29	461.297	4.406	3.88996e+06	3	0	0				No matches found	No matches found	DDA for preferred ion	[M+H]+1		3.88996e+06		8.9
	FALSE	2,6-Pyridinecarboxylic acid	C7 H5 N O4	Full match	Full match	No results	Not the top hit	Partial match	-4.55	167.021	166.014	1.534	3.88986e+06	32	3	0	99.2	10		No matches found	Single match found	DDA for preferred ion	[M-H]-1	3.88986e+06		9.5
	FALSE		C14 H27 N3 O2 S2	Full match	No results	No results	No match	No results	-3.32	333.153	334.161	3.428	3.87897e+06	26	0	0				No matches found	No matches found	DDA for preferred ion	[M+H]+1		3.87897e+06		7.3
	FALSE	3-[(1-Carboxyvinyl)oxy]benzoic acid	C10 H8 O5	Full match	Full match	No results	Not the top hit	Partial match	-3.78	208.036	207.029	11.068	3.86652e+06	28	1	0	97.4	92.9		No matches found	Multiple matches found	DDA for preferred ion	[M-H]-1	3.86652e+06		7.8
	FALSE		C4 H10 F2 N2 O2 P2	Full match	No results	No results	No match	No results	2.1	218.019	219.026	1.213	3.86202e+06	11	0	0				No matches found	No matches found	DDA for preferred ion	[M+H]+1		3.86202e+06		9.5
	FALSE		C9 H4 F2 O10	Full match	No results	No results	No match	No results	0.1	309.977	352.011	2.921	3.8596e+06	20	0	0				No matches found	No matches found	DDA for other ion	[M+ACN+H]+1		3.8596e+06		5.1
	FALSE	Glycyl-L-leucine	C8 H16 N2 O3	Full match	Full match	No results	Full match	No results	-3.92	188.115	187.108	2.365	3.8594e+06	40	1	0	80.5	48.7		No matches found	No matches found	DDA for preferred ion	[M-H]-1	3.8594e+06		7.8
	FALSE	4-{5-[(3S)-1-(2-Fluorobenzyl)-3-pyrrolidinyl]-1,3,4-oxadiazol-2-yl}pyridine	C18 H17 F N4 O	No match	Invalid mass	No results	No match	No match	13.8	324.143	325.15	4.422	3.85284e+06	14	3	0	52	7.6		No matches found	Single match found	DDA for preferred ion	[M+H]+1		3.85284e+06		7.8
	FALSE	MDPBP	C15 H19 N O3	No match	Invalid mass	No results	No match	No results	-17	261.132	262.139	1.151	3.8408e+06	11	2	0	42.5	43.1		No matches found	No matches found	DDA for preferred ion	[M+H]+1		3.8408e+06		8.4
	FALSE		C25 H51 F2 N7 O7 P2	Full match	No results	No results	No match	No results	-1.65	661.328	662.336	8.558	3.83165e+06	10	0	0				No matches found	No matches found	DDA for preferred ion	[M+H]+1		3.83165e+06		8.4
	FALSE		C22 H39 N6 O8 P	Full match	No results	No results	No match	No results	-2.77	546.255	588.288	5.9	3.82524e+06	1	0	0				No matches found	No matches found	DDA for preferred ion	[M+ACN+H]+1		3.82524e+06		5.7
	FALSE	frangulanine	C28 H44 N4 O4	Full match	No results	No results	Full match	No results	-2.28	500.335	518.369	24.731	3.82406e+06	22	0	0				No matches found	No matches found	DDA for other ion	[M+NH4]+1		3.82406e+06		9.5
	FALSE	Surugapyrrole A	C9 H12 N2 O4	Full match	No results	No results	Partial match	Full match	-1.05	212.079	213.087	2.584	3.81065e+06	41	0	0				No matches found	Single match found	No MS2	[M+H]+1		3.81065e+06		7.3
	FALSE	5-(4-Methylpiperazino)-2-nitroaniline	C11 H16 N4 O2	Full match	No results	No results	Full match	No results	-2.53	236.127	269.16	2.143	3.80929e+06	74	0	0				No matches found	No matches found	DDA for other ion	[M+H+MeOH]+1		3.80929e+06		5.1
	FALSE	α-Aspartylphenylalanine	C13 H16 N2 O5	Full match	Full match	No results	Full match	Partial match	-0.86	280.106	281.113	5.473	3.80289e+06	82	1	0	97.8	97.4		No matches found	Multiple matches found	DDA for preferred ion	[M+H]+1		3.80289e+06		7.8
	FALSE		C5 H8 F N S	Full match	No results	No results	No results	No results	4.45	133.037	132.029	0.81	3.79871e+06	0	0	0				No matches found	No matches found	No MS2	[M-H]-1	3.79871e+06		7.8
	FALSE	Sclerotiotide B	C21 H34 N4 O4	Full match	No results	No results	Not the top hit	Full match	-1.11	406.258	407.265	5.014	3.7906e+06	55	0	0				No matches found	Single match found	DDA for preferred ion	[M+H]+1		3.7906e+06		5.1
	FALSE	Pleurocybellaziridin	C5 H9 N O2	Full match	No results	No results	Partial match	Full match	-3.55	115.063	116.07	2.18	3.78964e+06	72	0	0				No matches found	Single match found	DDA for other ion	[M+H]+1		3.78964e+06		6.2
	FALSE		C17 H34 N6 O4	Full match	No results	No results	No match	No results	-0.81	386.264	387.271	3.963	3.78681e+06	1	0	0				No matches found	No matches found	DDA for preferred ion	[M+H]+1		3.78681e+06		10
	FALSE		C9 H8 F3 N5	Full match	No results	No results	No match	No results	2.1	243.074	276.107	2.112	3.78151e+06	19	0	0				No matches found	No matches found	No MS2	[M+H+MeOH]+1		3.78151e+06		8.4
	FALSE		C15 H32 F2 N4 O4 P2	Full match	No results	No results	No match	No results	-4.72	432.185	431.177	2.979	3.76308e+06	146	0	0				No matches found	No matches found	DDA for preferred ion	[M-H]-1	3.76308e+06		8.9
	FALSE		C62 H71 F6 N8 O5 P	Full match	No results	No results	No match	No results	0.02	1152.52	575.252	15.144	3.75933e+06	4	0	0				No matches found	No matches found	DDA for other ion	[M-2H]-2	3.75933e+06		7.8
	FALSE	2,3,5,6-Tetramethylpyrazine	C8 H12 N2	No match	Invalid mass	Invalid mass	No match	No match	132331	154.11	137.107	2.589	3.75831e+06	23	2	2	95.7	9.8	61.3	No matches found	Single match found	DDA for other ion	[M+H-H2O]+1		3.75831e+06		8.4
	FALSE	Octahydro-1,2,8-indolizinetriol	C8 H15 N O3	Full match	No results	No results	Full match	No results	-1.57	173.105	174.112	4.736	3.74836e+06	58	0	0				No matches found	No matches found	DDA for preferred ion	[M+H]+1		3.74836e+06		2.4
	FALSE		C6 H F3 O5 S4	Full match	No results	No results	No results	No results	-1.45	337.865	336.858	10.858	3.74568e+06	0	0	0				No matches found	No matches found	DDA for preferred ion	[M-H]-1	3.74568e+06		1.8
	FALSE		C10 H7 Cl N6 O2 P2 S2	Full match	No results	No results	No match	No results	-0.83	403.923	402.916	0.704	3.74487e+06	2	0	0				No matches found	No matches found	DDA for preferred ion	[M-H]-1	3.74487e+06		8.9
	FALSE	Acetyl-L-carnitine	C9 H17 N O4	Full match	No results	No results	Full match	No results	-3.02	203.115	245.149	8.238	3.74448e+06	43	0	0				No matches found	No matches found	DDA for preferred ion	[M+ACN+H]+1		3.74448e+06		5.1
	FALSE		C54 H103 F2 N4 O15 P S2	Full match	No results	No results	No results	No results	-0.05	1180.66	394.56	3.938	3.7433e+06	0	0	0				No matches found	No matches found	DDA for other ion	[M+3H]+3		3.7433e+06		1.8
	FALSE		C12 H20 F N3 O5	Full match	No results	No results	No match	No results	-4.68	305.137	306.145	6.402	3.73489e+06	117	0	0				No matches found	No matches found	No MS2	[M+H]+1		3.73489e+06		7.3
	FALSE	Cyclo-(Leu-Ile)	C12 H22 N2 O2	Full match	No results	No results	Partial match	Full match	-1.62	226.168	227.175	20.957	3.71694e+06	38	0	0				No matches found	Single match found	DDA for preferred ion	[M+H]+1		3.71694e+06		2.9
	FALSE		C9 H5 N2 P3 S	Full match	No results	No results	No results	No results	-0.63	265.938	307.972	1.593	3.71411e+06	0	0	0				No matches found	No matches found	No MS2	[M+ACN+H]+1		3.71411e+06		1.3
	FALSE		C35 H28 N4 O	Full match	No results	No results	No match	No results	3.62	520.228	521.235	2.496	3.70086e+06	64	0	0				No matches found	No matches found	No MS2	[M+H]+1		3.70086e+06		8.4
	FALSE	(2R,3S,4R,2'R,3'S,4'R)-5,5'-(Cyclododecylimino)di(1,2,3,4-pentanetetrol) (non-preferred name)	C22 H45 N O8	Full match	No results	No results	Full match	No results	0.84	451.315	452.322	21.665	3.6998e+06	1	0	0				No matches found	No matches found	DDA for preferred ion	[M+H]+1		3.6998e+06		4
	FALSE	Erucamide	C22 H43 N O	Full match	No results	No results	Full match	No results	-1.28	337.334	338.341	24.609	3.69646e+06	13	0	0				No matches found	No matches found	No MS2	[M+H]+1		3.69646e+06		4
	FALSE	Leu-Leu	C12 H24 N2 O3	Full match	No results	No results	Full match	No results	-2.11	244.178	243.171	6.233	3.69211e+06	28	0	0				No matches found	No matches found	DDA for preferred ion	[M-H]-1	3.69211e+06		7.8
	FALSE	1-Pentofuranosyldihydro-2,4(1H,3H)-pyrimidinedione	C9 H14 N2 O6	Full match	No results	No results	Full match	No results	-2.28	246.085	247.092	2.092	3.68943e+06	13	0	0				No matches found	No matches found	DDA for preferred ion	[M+H]+1		3.68943e+06		9.5
	FALSE		C12 H20 F2 N3 O4 P	Full match	No results	No results	No match	No results	0.69	339.116	340.123	1.268	3.68138e+06	145	0	0				No matches found	No matches found	DDA for other ion	[M+H]+1		3.68138e+06		4
	FALSE	3,5-Bis[(3-methylbutanoyl)amino]-N-(2-methyl-2-propanyl)benzamide	C21 H33 N3 O3	Full match	No results	No results	Full match	No results	0.14	375.252	393.286	18.188	3.67999e+06	34	0	0				No matches found	No matches found	DDA for preferred ion	[M+NH4]+1		3.67999e+06		10
	FALSE	Nicotianamine	C12 H21 N3 O6	Full match	No results	No results	Not the top hit	Full match	-2.5	303.142	302.135	2.832	3.67816e+06	17	0	0				No matches found	Single match found	DDA for preferred ion	[M-H]-1	3.67816e+06		8.4
	FALSE	1,7-Diphenylhept-4-en-3-one	C19 H20 O	No match	Invalid mass	No results	No match	No match	-17.79	264.147	265.154	2.604	3.67808e+06	150	2	0	55.3	7.8		No matches found	Multiple matches found	DDA for preferred ion	[M+H]+1		3.67808e+06		7.3
	FALSE		C53 H102 N O11 P3	Full match	No results	No results	No match	No match	-0.13	1021.67	1022.67	25.015	3.67652e+06	3	0	0				No matches found	Multiple matches found	DDA for other ion	[M+H]+1		3.67652e+06		8.4
	FALSE	Prolylleucine	C11 H20 N2 O3	Full match	Full match	No results	Partial match	Partial match	-2.52	228.147	227.14	2.905	3.66923e+06	31	3	0	88.6	9.4		No matches found	Multiple matches found	DDA for preferred ion	[M-H]-1	3.66923e+06		7.8
	FALSE	{3-[(3-{[4-(Hydroxymethyl)cyclohexyl]amino}-3-oxetanyl)methyl]-1,2-oxazol-5-yl}methanol	C15 H24 N2 O4	No match	Invalid mass	No results	No match	No match	-60811.9	278.163	279.17	9.424	3.66705e+06	180	1	0	30.5	6.5		No matches found	Multiple matches found	DDA for preferred ion	[M+H]+1		3.66705e+06		10
	FALSE	N-(4-{[(4aR,7aS)-4-Methyl-3-oxohexahydropyrrolo[3,4-b][1,4]oxazin-6(2H)-yl]methyl}phenyl)acetamide	C16 H21 N3 O3	Full match	Full match	No results	Partial match	Partial match	-1.14	303.158	304.165	7.846	3.6663e+06	227	2	0	43.7	7.2		No matches found	Single match found	DDA for preferred ion	[M+H]+1		3.6663e+06		7.8
	FALSE	N-Acetyl-L-methionine	C7 H13 N O3 S	Full match	Full match	No results	Full match	No results	-4.04	191.061	190.054	3.496	3.66458e+06	21	3	0	74	8.7		No matches found	No matches found	DDA for preferred ion	[M-H]-1	3.66458e+06		8.9
	FALSE	1-(4-Chlorobenzyl)-4-[4-(2-methylphenyl)-1-piperazinyl]-1H-pyrazolo[3,4-d]pyrimidine	C23 H23 Cl N6	Full match	No results	No results	Full match	No results	3.16	418.169	460.202	1.259	3.64751e+06	19	0	0				No matches found	No matches found	No MS2	[M+ACN+H]+1		3.64751e+06		10
	FALSE	3-Hydroxy-3-methylglutaric acid	C6 H10 O5	No results	Invalid mass	No results	Invalid mass	No results	-370385	102.031	161.045	1.271	3.63906e+06	1	1	0	52.3	43.5		No matches found	No matches found	DDA for other ion	[M-H+HAc]-1	3.63906e+06		7.3
	FALSE		C13 H26 F4 N4 O12	Full match	No results	No results	No match	No results	1.68	506.149	507.156	1.256	3.63905e+06	87	0	0				No matches found	No matches found	No MS2	[M+H]+1		3.63905e+06		9.5
	FALSE	U-69593	C22 H32 N2 O2	No match	Invalid mass	No results	No match	No match	-11.03	356.242	357.25	2.586	3.63117e+06	27	1	0	40.4	7		No matches found	Single match found	DDA for preferred ion	[M+H]+1		3.63117e+06		2.4
	FALSE	(2R,3S,4R,2'R,3'S,4'R)-5,5'-(Cyclododecylimino)di(1,2,3,4-pentanetetrol) (non-preferred name)	C22 H45 N O8	Full match	No results	No results	Full match	No results	-0.78	451.314	452.321	25.258	3.63105e+06	1	0	0				No matches found	No matches found	No MS2	[M+H]+1		3.63105e+06		5.1
	FALSE		C8 H20 F N9 O3	Full match	No results	No results	No match	No match	2.75	309.168	310.176	1.262	3.62619e+06	58	0	0				No matches found	Single match found	No MS2	[M+H]+1		3.62619e+06		9.5
	FALSE		C46 H78 F3 N5 O18	Full match	No results	No results	No match	No results	-0.02	1045.53	1044.52	22.127	3.62443e+06	18	0	0				No matches found	No matches found	No MS2	[M-H]-1	3.62443e+06		9.5
	FALSE	6-(1-Pyrrolidinyl)-1H-purine	C9 H11 N5	Full match	No results	No results	Full match	No results	-0.58	189.101	190.109	25.096	3.61436e+06	29	0	0				No matches found	No matches found	DDA for preferred ion	[M+H]+1		3.61436e+06		4
	FALSE		C3 H F O7 S	Full match	No results	No results	No results	No results	0.99	199.943	198.936	2.654	3.61134e+06	0	0	0				No matches found	No matches found	DDA for preferred ion	[M-H]-1	3.61134e+06		1.8
	FALSE	N-(4-Methoxyphenyl)-5-methyl-7-(2-pyridinyl)-1,7-dihydro[1,2,4]triazolo[1,5-a]pyrimidine-6-carboxamide	C19 H18 N6 O2	Full match	No results	No results	Full match	No results	-3.36	362.148	363.155	10.93	3.61057e+06	146	0	0				No matches found	No matches found	No MS2	[M+H]+1		3.61057e+06		7.3
	FALSE	arg-ser	C9 H19 N5 O4	Full match	No results	No results	Full match	No results	-2.4	261.143	262.15	1.134	3.60375e+06	4	0	0				No matches found	No matches found	DDA for preferred ion	[M+H]+1		3.60375e+06		8.4
	FALSE	N-(4-Methoxy-1-methyl-1H-indazol-3-yl)-1-phenyl-5-propyl-1H-pyrazole-4-carboxamide	C22 H23 N5 O2	No match	Invalid mass	No results	No match	No results	13.41	389.19	388.183	0.736	3.59652e+06	3	2	0	45.7	7.3		No matches found	No matches found	DDA for preferred ion	[M-H]-1	3.59652e+06		7.3
	FALSE	Tyramine	C8 H11 N O	Full match	Full match	No results	Full match	Partial match	-2.46	137.084	121.064	2.168	3.59434e+06	79	2	0	97.9	81.7		No matches found	Single match found	DDA for preferred ion	[M+H-NH3]+1		3.59434e+06		7.3
	FALSE	His-Leu	C12 H20 N4 O3	Full match	No results	No results	Full match	No results	-2.36	268.153	269.16	1.233	3.58442e+06	19	0	0				No matches found	No matches found	No MS2	[M+H]+1		3.58442e+06		10
	FALSE	Sphingofungin D	C22 H41 N O7	Full match	No results	No results	Partial match	Full match	-1.96	431.287	430.28	19.414	3.57951e+06	3	0	0				No matches found	Multiple matches found	No MS2	[M-H]-1	3.57951e+06		6.2
	FALSE	2-{2-Oxo-2-[4-(1H-pyrrol-1-yl)piperidino]ethoxy}acetic acid	C13 H18 N2 O4	Not the top hit	Full match	No results	Partial match	Partial match	-2.62	266.126	265.119	3.336	3.57835e+06	87	1	0	32.9	41		No matches found	Multiple matches found	DDA for preferred ion	[M-H]-1	3.57835e+06		7.3
	FALSE	2,3-Dihydro-1,4-benzodioxine-5-carboxylic acid	C9 H8 O4	Full match	Full match	Full match	Partial match	Partial match	-4.63	180.041	179.034	11.068	3.57422e+06	63	3	2	58.6	7.9	75.7	No matches found	Multiple matches found	DDA for preferred ion	[M-H]-1	3.57422e+06		7.8
	FALSE			No results	No results	No results	No results	No results		103.955	102.948	0.035	3.57066e+06	0	0	0				No matches found	No matches found	No MS2	[M-H]-1	3.57066e+06		5.1
	FALSE	Tacrine	C13 H14 N2	Full match	Full match	No results	Partial match	No results	-1.25	198.115	199.123	8.51	3.56589e+06	86	4	0	97.9	9.9		No matches found	No matches found	DDA for preferred ion	[M+H]+1		3.56589e+06		6.2
	FALSE		C22 H35 N5	Full match	No results	No results	No match	No match	-4.83	369.287	370.295	21.888	3.54516e+06	20	0	0				No matches found	Single match found	No MS2	[M+H]+1		3.54516e+06		7.3
	FALSE	3-[2-(1,3-Benzodioxol-5-yl)-7-methoxy-1-benzofuran-5-yl]-3-hydroxypropyl hexopyranoside	C25 H28 O11	No match	Invalid mass	Invalid mass	No match	No results	-499995	252.084	549.167	0.826	3.53724e+06	3	1	1	83.2	70.4	82.4	No matches found	No matches found	DDA for other ion	[2M+FA-H]-1	3.53724e+06		6.7
	FALSE		C3 H6 F2 S	Full match	No results	No results	Invalid mass	No results	-4.15	112.015	111.008	0.863	3.52939e+06	2	0	0				No matches found	No matches found	DDA for preferred ion	[M-H]-1	3.52939e+06		9.5
	FALSE	2-Acetamido-2-deoxy-D-gluconolactone	C8 H13 N O6	Full match	No results	No results	Full match	No results	-1.79	219.074	220.081	1.361	3.52178e+06	9	0	0				No matches found	No matches found	DDA for preferred ion	[M+H]+1		3.52178e+06		4.6
	FALSE	Arthropsatriol B	C12 H18 O4	Full match	No results	No results	Partial match	Full match	-2	226.12	225.113	7.622	3.51564e+06	58	0	0				No matches found	Multiple matches found	No MS2	[M-H]-1	3.51564e+06		6.7
	FALSE		C21 H38 F2 N3 O P	Full match	No results	No results	No match	No results	-0.31	417.272	416.265	18.95	3.512e+06	11	0	0				No matches found	No matches found	No MS2	[M-H]-1	3.512e+06		8.4
	FALSE		C7 H11 N4 O3 P	Full match	No results	No results	No match	No match	2.4	230.057	231.065	1.149	3.50491e+06	85	0	0				No matches found	Multiple matches found	DDA for preferred ion	[M+H]+1		3.50491e+06		8.9
	FALSE	N-Acetyl-L-tyrosine	C11 H13 N O4	Full match	Full match	No results	Not the top hit	Partial match	-2.88	223.084	222.077	1.801	3.50138e+06	142	1	0	44.7	62.1		No matches found	Multiple matches found	DDA for preferred ion	[M-H]-1	3.50138e+06		6.7
	FALSE	2-(Acetylamino)hexanoic acid	C8 H15 N O3	Full match	Full match	No results	Partial match	No results	-2.88	173.105	172.097	6.836	3.49858e+06	58	4	0	98.2	9.9		No matches found	No matches found	DDA for preferred ion	[M-H]-1	3.49858e+06		8.9
	FALSE	Pivagabine	C9 H17 N O3	Full match	No results	No results	Full match	No results	-2.67	187.12	186.113	8.912	3.49697e+06	36	0	0				No matches found	No matches found	DDA for preferred ion	[M-H]-1	3.49697e+06		9.5
	FALSE	(6R)-5-Acetamido-6-[(1R,2R)-1-(2-aminoethoxy)-2,3-dihydroxypropyl]-2,6-anhydro-3,4,5-trideoxy-4-[(diaminomethylene)amino]-L-threo-hex-2-enonic acid	C14 H25 N5 O7	Full match	No results	No results	Full match	No results	0.78	375.176	488.161	0.818	3.48995e+06	1	0	0				No matches found	No matches found	DDA for other ion	[M-H+TFA]-1	3.48995e+06		9.5
	FALSE	Alanyltyrosine	C12 H16 N2 O4	Full match	Full match	No results	Full match	Partial match	-2.67	252.11	251.103	2.844	3.48134e+06	92	2	0	48.3	7.4		No matches found	Multiple matches found	DDA for preferred ion	[M-H]-1	3.48134e+06		7.3
	FALSE		C14 H25 O P S	Full match	No results	No results	No match	No results	0.62	272.137	314.17	1.277	3.47797e+06	24	0	0				No matches found	No matches found	No MS2	[M+ACN+H]+1		3.47797e+06		3.5
	FALSE		C11 H34 F N10 O9 P	Full match	No results	No results	No match	No results	-0.48	500.223	501.23	1.259	3.47789e+06	81	0	0				No matches found	No matches found	No MS2	[M+H]+1		3.47789e+06		9.5
	FALSE	Boc-Met-OH	C10 H19 N O4 S	Full match	No results	No results	Full match	No results	-1.2	249.103	250.11	5.662	3.47296e+06	13	0	0				No matches found	No matches found	DDA for preferred ion	[M+H]+1		3.47296e+06		8.4
	FALSE	2,2-Dichloropropanoate	C3 H3 Cl2 O2	No results	No results	No results	Full match	No results	0	140.951	141.958	2.621	3.46459e+06	2	0	0				No matches found	No matches found	DDA for preferred ion	[M+H]+1		3.46459e+06		8.4
	FALSE	N-Acetyl-L-aspartic acid	C6 H9 N O5	Full match	No results	No results	Full match	No results	-1.3	175.048	392.129	1.249	3.46103e+06	22	0	0				No matches found	No matches found	DDA for preferred ion	[2M+ACN+H]+1		3.46103e+06		8.9
	FALSE		C7 H6 O10 P2	Full match	No results	No results	No match	No results	-0.01	311.944	310.936	0.994	3.45479e+06	2	0	0				No matches found	No matches found	DDA for preferred ion	[M-H]-1	3.45479e+06		2.9
	FALSE		C28 H35 F3 N3 O7 P	Full match	No results	No results	No match	No results	1.01	613.217	614.224	2.367	3.45095e+06	27	0	0				No matches found	No matches found	DDA for preferred ion	[M+H]+1		3.45095e+06		7.8
	FALSE		C6 H5 N2 P	Full match	No results	No results	No results	No results	-2.84	136.019	195.032	1.141	3.44933e+06	0	0	0				No matches found	No matches found	No MS2	[M-H+HAc]-1	3.44933e+06		7.8
	FALSE		C21 H34 F3 N6 O4 P S4	Full match	No results	No results	No match	No results	0.01	650.121	649.114	0.859	3.44555e+06	3	0	0				No matches found	No matches found	DDA for preferred ion	[M-H]-1	3.44555e+06		4
	FALSE	Boldenone undecylenate	C30 H44 O3	No match	Invalid mass	No results	No match	No results	15.01	452.336	453.343	24.307	3.4436e+06	1	1	0	49.3	61.9		No matches found	No matches found	DDA for preferred ion	[M+H]+1		3.4436e+06		3.5
	FALSE	4-{5-[(3S)-1-(2-Fluorobenzyl)-3-pyrrolidinyl]-1,3,4-oxadiazol-2-yl}pyridine	C18 H17 F N4 O	No match	Invalid mass	No results	No match	No match	13.52	324.143	325.15	5.45	3.43697e+06	13	3	0	48.8	7.4		No matches found	Single match found	DDA for preferred ion	[M+H]+1		3.43697e+06		7.3
	FALSE	Bitolterol	C28 H31 N O5	No match	Invalid mass	No results	No match	No results	-17.65	461.212	462.219	5.72	3.43197e+06	96	1	0	36.1	41.9		No matches found	No matches found	DDA for preferred ion	[M+H]+1		3.43197e+06		6.7
	FALSE	(3E,5E)-3,5-Bis(4-fluorobenzylidene)-1-methyl-4-piperidinone	C20 H17 F2 N O	Full match	No results	No results	Full match	No results	-3.91	325.127	326.134	1.264	3.42996e+06	3	0	0				No matches found	No matches found	No MS2	[M+H]+1		3.42996e+06		9.5
	FALSE	dimethyl-L-arginine	C8 H18 N4 O2	Full match	No results	No results	Full match	No results	1.44	202.143	266.159	1.186	3.42592e+06	17	0	0				No matches found	No matches found	DDA for other ion	[M+ACN+Na]+1		3.42592e+06		8.9
	FALSE	Quwenzhi	C11 H21 N O3	Full match	No results	No results	Full match	No results	-3.69	215.151	214.144	17.217	3.4247e+06	30	0	0				No matches found	No matches found	DDA for preferred ion	[M-H]-1	3.4247e+06		7.3
	FALSE			No results	No results	No results	No results	No results		700.611	701.619	25.419	3.42284e+06	0	0	0				No matches found	No matches found	DDA for preferred ion	[M+H]+1		3.42284e+06		7.3
	FALSE	N6,N6,N6-Trimethyl-L-lysine	C9 H20 N2 O2	Full match	Full match	No results	Partial match	No results	-2.81	188.152	189.159	1.184	3.41116e+06	16	1	0	73.3	46.1		No matches found	No matches found	DDA for preferred ion	[M+H]+1		3.41116e+06		8.9
	FALSE	Cycloepoxytriol A	C12 H18 O5	Full match	No results	No results	Partial match	Full match	-2.23	242.115	241.108	12.606	3.39881e+06	34	0	0				No matches found	Multiple matches found	DDA for preferred ion	[M-H]-1	3.39881e+06		7.8
	FALSE	1,3-Divinyl-2-imidazolidinone	C7 H10 N2 O	Full match	Full match	No results	Partial match	Partial match	-1.96	138.079	139.086	3.908	3.39576e+06	48	2	0	90	55.9		No matches found	Multiple matches found	DDA for preferred ion	[M+H]+1		3.39576e+06		6.7
	FALSE		C12 H31 N8 O7 P S	Full match	No results	No results	No match	No match	2.8	462.179	463.186	3.894	3.39477e+06	145	0	0				No matches found	Multiple matches found	DDA for preferred ion	[M+H]+1		3.39477e+06		7.3
	FALSE	pentoxyl	C6 H8 N2 O3	Full match	No results	No results	Full match	No results	-3.26	156.053	174.087	1.231	3.38846e+06	30	0	0				No matches found	No matches found	DDA for preferred ion	[M+NH4]+1		3.38846e+06		8.4
	FALSE		C25 H46 F N3 O7	Full match	No results	No results	No match	No match	0.86	519.332	520.34	20.306	3.38651e+06	3	0	0				No matches found	Single match found	DDA for preferred ion	[M+H]+1		3.38651e+06		10
	FALSE	1-({(2R,4S,5S)-5-[(4-Methyl-1-piperazinyl)methyl]-1-azabicyclo[2.2.2]oct-2-yl}methyl)-3-phenylurea	C21 H33 N5 O	No match	Invalid mass	No results	No match	No results	123909	417.272	416.265	18.786	3.3848e+06	11	1	0	48.7	7.4		No matches found	No matches found	DDA for preferred ion	[M-H]-1	3.3848e+06		6.7
	FALSE		C15 H31 N O10	Full match	No results	No results	No match	No results	-0.04	385.195	386.202	3.554	3.38016e+06	2	0	0				No matches found	No matches found	DDA for preferred ion	[M+H]+1		3.38016e+06		4
	FALSE	tert-Butyl hydrazodiformate	C10 H20 N2 O4	Full match	No results	No results	Full match	No results	-2.41	232.142	233.149	2.144	3.36715e+06	28	0	0				No matches found	No matches found	DDA for preferred ion	[M+H]+1		3.36715e+06		8.9
	FALSE	1-methyl-pseudouridine	C10 H14 N2 O6	Full match	No results	No results	Partial match	Full match	-2.24	258.085	257.077	1.324	3.36688e+06	35	0	0				No matches found	Single match found	DDA for preferred ion	[M-H]-1	3.36688e+06		7.8
	FALSE		C18 H26 F3 N5 O7	Full match	No results	No results	No match	No results	4.99	481.181	482.188	4.42	3.36639e+06	66	0	0				No matches found	No matches found	DDA for preferred ion	[M+H]+1		3.36639e+06		7.8
	FALSE	Capryloylglycine	C10 H19 N O3	Full match	Full match	No results	Partial match	Partial match	-4.05	201.136	200.128	13.82	3.36228e+06	39	1	0	82.3	9.1		No matches found	Single match found	DDA for preferred ion	[M-H]-1	3.36228e+06		7.8
	FALSE		C51 H92 F4 N10 O15 P2 S	Full match	No results	No results	No match	No match	-0.01	1254.59	626.287	17.193	3.3578e+06	4	0	0				No matches found	Multiple matches found	DDA for other ion	[M-2H]-2	3.3578e+06		9.5
	FALSE	Dichotocejpin B	C15 H16 N2 O5	Full match	No results	No results	Partial match	Full match	-1.8	304.105	303.098	10.176	3.35266e+06	90	0	0				No matches found	Single match found	DDA for preferred ion	[M-H]-1	3.35266e+06		7.8
	FALSE		C5 H13 F2 N4 O P	Full match	No results	No results	No match	No results	1.7	214.08	215.087	1.141	3.3513e+06	8	0	0				No matches found	No matches found	DDA for preferred ion	[M+H]+1		3.3513e+06		8.9
	FALSE	2-Hydroxy-4-(4-methoxyphenyl)-6-phenylnicotinonitrile	C19 H14 N2 O2	Unused	Invalid mass	No results	No match	No results	56377.2	319.137	303.118	1.229	3.35036e+06	8	3	0	57	7.9		No matches found	No matches found	DDA for other ion	[M+H-NH3]+1		3.35036e+06		8.9
	FALSE	Cyclo-(Leu-Ile)	C12 H22 N2 O2	Full match	No results	No results	Partial match	Full match	-1.84	226.168	227.175	5.653	3.34354e+06	38	0	0				No matches found	Single match found	DDA for preferred ion	[M+H]+1		3.34354e+06		8.9
	FALSE	ACPD	C7 H11 N O4	Full match	No results	No results	Full match	No results	-2.67	173.068	174.076	2.037	3.34269e+06	72	0	0				No matches found	No matches found	DDA for preferred ion	[M+H]+1		3.34269e+06		2.4
	FALSE		C57 H86 N9 O5 P	Full match	No results	No results	No match	No match	-0.01	1007.65	1006.64	28.216	3.34135e+06	5	0	0				No matches found	Single match found	DDA for preferred ion	[M-H]-1	3.34135e+06		9.5
	FALSE		C31 H60 O4	Full match	No results	No results	No results	No results	0.5	496.449	497.456	24.622	3.33924e+06	0	0	0				No matches found	No matches found	DDA for preferred ion	[M+H]+1		3.33924e+06		3.5
	FALSE		C20 H40 F2 N3 O5 P	Full match	No results	No results	No match	No results	3.4	471.269	472.276	2.275	3.33322e+06	20	0	0				No matches found	No matches found	DDA for preferred ion	[M+H]+1		3.33322e+06		10
	FALSE		C15 H26 N O4 P3	Full match	No results	No results	No match	No results	-2.42	377.107	378.114	1.242	3.32732e+06	63	0	0				No matches found	No matches found	No MS2	[M+H]+1		3.32732e+06		7.3
	FALSE		C54 H80 F3 N6 O8 P3	Full match	No results	No results	No match	No results	-0.02	1090.52	544.253	17.554	3.32247e+06	2	0	0				No matches found	No matches found	DDA for other ion	[M-2H]-2	3.32247e+06		9.5
	FALSE		C25 H52 N2 O3	Full match	No results	No results	No results	No results	-0.66	428.398	429.405	24.423	3.32216e+06	0	0	0				No matches found	No matches found	DDA for preferred ion	[M+H]+1		3.32216e+06		8.9
	FALSE		C13 H13 F2 O4 P S	Full match	No results	No results	No match	No match	-2.03	334.023	333.016	5.496	3.3136e+06	16	0	0				No matches found	Multiple matches found	DDA for preferred ion	[M-H]-1	3.3136e+06		4.6
	FALSE		C13 H21 N2 O P S	Full match	No results	No results	No match	No results	0.73	284.111	267.108	1.234	3.31265e+06	37	0	0				No matches found	No matches found	No MS2	[M+H-H2O]+1		3.31265e+06		9.5
	FALSE		C19 H20 F2 O3	Full match	No results	No results	No match	No results	-3.61	334.137	335.144	1.275	3.31224e+06	2	0	0				No matches found	No matches found	No MS2	[M+H]+1		3.31224e+06		7.3
	FALSE		C25 H46 F N3 O7	Full match	No results	No results	No match	No match	1.84	519.333	520.34	20.176	3.31013e+06	3	0	0				No matches found	Single match found	DDA for preferred ion	[M+H]+1		3.31013e+06		7.8
	FALSE		C16 H28 N O4 P S	Full match	No results	No results	No match	No results	2.44	361.149	362.156	3.596	3.30943e+06	1	0	0				No matches found	No matches found	No MS2	[M+H]+1		3.30943e+06		6.7
	FALSE	MFCD18429647	C11 H22 N4 O3	Full match	No results	No results	Full match	No results	-1.71	258.169	259.176	3.147	3.29843e+06	7	0	0				No matches found	No matches found	DDA for preferred ion	[M+H]+1		3.29843e+06		7.3
	FALSE	O-(4,8-dimethylnonanoyl)carnitine	C18 H35 N O4	Full match	No results	No results	Full match	No results	-0.18	329.257	330.264	12.561	3.29825e+06	19	0	0				No matches found	No matches found	DDA for preferred ion	[M+H]+1		3.29825e+06		10
	FALSE	N-Acetyl-L-glutamic acid	C7 H11 N O5	Full match	No results	No results	Full match	No results	-1.5	189.063	190.071	2.493	3.29664e+06	14	0	0				No matches found	No matches found	DDA for preferred ion	[M+H]+1		3.29664e+06		3.5
	FALSE	neuraminic acid	C9 H17 N O8	Full match	No results	No results	Full match	No match	2.74	267.096	268.103	2.096	3.29622e+06	9	0	0				No matches found	Single match found	No MS2	[M+H]+1		3.29622e+06		7.3
	FALSE	1-β-D-Arabinofuranosylcytosine	C9 H13 N3 O5	Full match	No results	No results	Full match	Full match	-2.19	243.085	244.092	1.27	3.28507e+06	50	0	0				No matches found	Single match found	DDA for preferred ion	[M+H]+1		3.28507e+06		8.9
	FALSE		C H F Fe O2	Invalid mass	No results	No results	No results	No results	-16641.2	117.935	116.928	27.988	3.28422e+06	0	0	0				No matches found	No matches found	DDA for preferred ion	[M-H]-1	3.28422e+06		3.5
	FALSE	DL-Glutamine	C5 H10 N2 O3	No match	Invalid mass	No results	No match	No results	-116568	129.042	130.049	2.096	3.27978e+06	38	3	0	44.6	43.4		No matches found	No matches found	DDA for other ion	[M+H]+1		3.27978e+06		7.3
	FALSE		C10 H18 F2 N2 O S	Full match	No results	No results	No match	No match	-0.22	252.111	253.118	2.567	3.26917e+06	98	0	0				No matches found	Multiple matches found	DDA for preferred ion	[M+H]+1		3.26917e+06		7.8
	FALSE	Neochlorogenic acid	C16 H18 O9	No results	Invalid mass	Invalid mass	No match	No match	999996	708.189	353.087	2.555	3.26361e+06	9	2	3	94.4	82.5	82.8	Multiple matches found	No matches found	DDA for other ion	[M-2H]-2	3.26361e+06		6.7
	FALSE	TCMDC-123470	C9 H15 N3 O2	Full match	No results	No results	Full match	No results	-4.25	197.116	181.097	1.271	3.25926e+06	39	0	0				No matches found	No matches found	DDA for preferred ion	[M+H-NH3]+1		3.25926e+06		7.8
	FALSE	Succinyladenosine	C14 H17 N5 O8	Full match	No results	No results	Full match	No results	-1.74	383.107	382.1	1.692	3.25686e+06	2	0	0				No matches found	No matches found	No MS2	[M-H]-1	3.25686e+06		9.5
	FALSE	epsilon-(gamma-Glutamyl)-lysine	C11 H21 N3 O5	Full match	No results	No results	Full match	No results	-0.89	275.148	276.155	1.223	3.25233e+06	13	0	0				No matches found	No matches found	DDA for preferred ion	[M+H]+1		3.25233e+06		7.8
	FALSE		C58 H79 F2 N6 O11 P	Full match	No results	No results	No match	No results	-0.01	1104.55	553.283	13.224	3.2498e+06	3	0	0				No matches found	No matches found	DDA for other ion	[M+2H]+2		3.2498e+06		5.1
	FALSE	N-(2,6-Dimethylphenyl)-N-(methoxyacetyl) alanine	C14 H19 N O4	Full match	Full match	No results	Partial match	Partial match	-3.05	265.131	264.123	10.767	3.24626e+06	130	1	0	32	59.7		No matches found	Multiple matches found	DDA for preferred ion	[M-H]-1	3.24626e+06		7.8
	FALSE		C27 H39 F N6 O8	Full match	No results	No results	No match	No match	-2.7	594.28	593.272	23.449	3.24055e+06	24	0	0				No matches found	Single match found	DDA for preferred ion	[M-H]-1	3.24055e+06		7.8
	FALSE	9-Acetoanthracene	C16 H12 O	Full match	No results	No results	Full match	No results	-3.98	220.088	221.095	2.333	3.232e+06	26	0	0				No matches found	No matches found	No MS2	[M+H]+1		3.232e+06		9.5
	FALSE	1,2-Ethanediylbis(oxy-2,1-ethanediyl) dibutanoate	C14 H26 O6	Full match	No results	No results	Full match	No results	-0.88	290.173	313.162	25.346	3.23155e+06	6	0	0				No matches found	No matches found	DDA for preferred ion	[M+Na]+1		3.23155e+06		6.2
	FALSE		C15 H6 F2 O11	Full match	No results	No results	No match	No results	-1.93	399.987	398.98	14.858	3.23082e+06	21	0	0				No matches found	No matches found	No MS2	[M-H]-1	3.23082e+06		5.7
	FALSE		C8 H2 F N O7 S	Full match	No results	No results	No match	No results	1.21	274.954	273.947	0.978	3.22702e+06	2	0	0				No matches found	No matches found	DDA for preferred ion	[M-H]-1	3.22702e+06		2.4
	FALSE	Methyl N~2~-benzoyl-N~5~-carbamoyl-L-ornithinate	C14 H19 N3 O4	Full match	No results	No results	Full match	No results	-2.09	293.137	294.144	4.153	3.22078e+06	84	0	0				No matches found	No matches found	DDA for preferred ion	[M+H]+1		3.22078e+06		4
	FALSE	Hexahydro-1,4-diazocine-2,5-dione	C6 H10 N2 O2	Full match	No results	No results	Partial match	Full match	-3.31	142.074	126.055	2.109	3.21609e+06	42	0	0				No matches found	Multiple matches found	No MS2	[M+H-NH3]+1		3.21609e+06		7.3
	FALSE	Leu-arg	C12 H25 N5 O3	Full match	No results	No results	Full match	No results	-2.28	287.195	288.202	2.185	3.21389e+06	5	0	0				No matches found	No matches found	DDA for preferred ion	[M+H]+1		3.21389e+06		7.8
	FALSE		C7 H9 F O S	Full match	No results	No results	No match	No results	4.02	160.036	205.035	0.875	3.21263e+06	26	0	0				No matches found	No matches found	DDA for preferred ion	[M+FA-H]-1	3.21263e+06		7.3
	FALSE	leucyl-4-hydroxyproline	C11 H20 N2 O4	Full match	No results	No results	Not the top hit	Full match	-1.13	244.142	245.149	4.342	3.20859e+06	14	0	0				No matches found	Multiple matches found	DDA for preferred ion	[M+H]+1		3.20859e+06		4
	FALSE	Imazapyr	C13 H15 N3 O3	Full match	Full match	No results	Partial match	No results	-0.45	261.111	262.118	6.207	3.20433e+06	138	1	0	32.2	6.6		No matches found	No matches found	DDA for preferred ion	[M+H]+1		3.20433e+06		8.9
	FALSE		C8 H5 F2 N O P2	Full match	No results	No results	No results	No results	-3.22	230.981	231.988	1.185	3.19287e+06	0	0	0				No matches found	No matches found	No MS2	[M+H]+1		3.19287e+06		8.4
	FALSE	N-(4-{[(4aR,7aS)-4-Methyl-3-oxohexahydropyrrolo[3,4-b][1,4]oxazin-6(2H)-yl]methyl}phenyl)acetamide	C16 H21 N3 O3	Unused	Invalid mass	No results	No match	No results	-56179.6	286.127	304.161	1.218	3.19247e+06	16	3	0	67.4	8.4		No matches found	No matches found	DDA for other ion	[M+NH4]+1		3.19247e+06		8.9
	FALSE	idrapril	C11 H18 N2 O5	Full match	No results	No results	Full match	No results	-2.51	258.121	259.128	2.096	3.19192e+06	23	0	0				No matches found	No matches found	DDA for preferred ion	[M+H]+1		3.19192e+06		7.3
	FALSE	1-[(1S,2S,3S,4R,5R)-4-{[2-(Dimethylamino)ethyl](methyl)amino}-3-hydroxy-6,8-dioxabicyclo[3.2.1]oct-2-yl]-3-(3-methoxyphenyl)urea	C19 H30 N4 O5	No match	Invalid mass	No results	No match	No results	1.11152e+06	832.407	417.211	8.028	3.18944e+06	7	1	0	48	44.1		No matches found	No matches found	DDA for other ion	[M+2H]+2		3.18944e+06		7.3
	FALSE	2R-amino-4S-hydroxy-5-hexynoic acid	C6 H9 N O3	Full match	No results	No results	Partial match	Full match	-1.76	143.058	144.065	2.59	3.18804e+06	42	0	0				No matches found	Multiple matches found	DDA for preferred ion	[M+H]+1		3.18804e+06		6.7
	FALSE		C6 H19 N6 O3 P	Full match	No results	No results	No match	No results	3.01	254.126	255.134	1.231	3.18774e+06	42	0	0				No matches found	No matches found	No MS2	[M+H]+1		3.18774e+06		4.6
	FALSE		C5 H2 Cl F4 O2 P3	Full match	No results	No results	No results	No results	-1.42	297.889	296.882	0.776	3.18548e+06	0	0	0				No matches found	No matches found	DDA for preferred ion	[M-H]-1	3.18548e+06		8.9
	FALSE	N-(3-Carboxypropanoyl)methionine	C9 H15 N O5 S	Full match	No results	No results	Full match	No results	-0.69	249.067	250.074	5.751	3.18226e+06	14	0	0				No matches found	No matches found	DDA for preferred ion	[M+H]+1		3.18226e+06		8.4
	FALSE	Picolinic acid	C6 H5 N O2	No results	Invalid mass	No results	No results	No results	-6.03	123.031	122.024	1.316	3.18151e+06	0	3	0	91	9.5		No matches found	No matches found	DDA for preferred ion	[M-H]-1	3.18151e+06		6.2
	FALSE	Myriocin	C21 H39 N O6	Full match	Full match	No results	Full match	Not the top hit	-2.01	401.277	400.27	21.272	3.17958e+06	5	2	0	64.9	62.9		No matches found	Multiple matches found	DDA for preferred ion	[M-H]-1	3.17958e+06		8.9
	FALSE		C62 H91 F4 N6 O18 P	Full match	No results	No results	No match	No results	-0.01	1314.61	656.296	16.766	3.17864e+06	1	0	0				No matches found	No matches found	DDA for other ion	[M-2H]-2	3.17864e+06		10
	FALSE	Desthiobiotin	C10 H18 N2 O3	Full match	Full match	No results	Full match	Partial match	-2.92	214.131	259.129	1.29	3.17145e+06	27	2	0	92.4	9.6		No matches found	Multiple matches found	DDA for preferred ion	[M+FA-H]-1	3.17145e+06		7.3
	FALSE	4-Methoxycinnamic acid	C10 H10 O3	No match	Invalid mass	No results	No match	No match	-101149	160.052	161.059	6.26	3.16386e+06	49	2	0	86.5	53.9		No matches found	Multiple matches found	DDA for preferred ion	[M+H]+1		3.16386e+06		7.8
	FALSE	Adenine	C5 H5 N5	Full match	Full match	No results	Partial match	No results	-3.91	135.054	136.061	1.245	3.16095e+06	13	1	0	32.3	6.6		No matches found	No matches found	DDA for preferred ion	[M+H]+1		3.16095e+06		7.3
	FALSE		C13 H20 F2 N5 O2 P	Full match	No results	No results	No match	No results	-0.21	347.132	389.166	1.262	3.15695e+06	33	0	0				No matches found	No matches found	No MS2	[M+ACN+H]+1		3.15695e+06		7.8
	FALSE		C19 H32 F N5 O5 S	Full match	No results	No results	No match	No results	3.08	461.212	462.22	4.474	3.15485e+06	96	0	0				No matches found	No matches found	DDA for preferred ion	[M+H]+1		3.15485e+06		4.6
	FALSE	Acetyl-L-carnitine	C9 H17 N O4	Full match	No results	No results	Full match	No results	-4.16	203.115	202.108	4.897	3.15111e+06	43	0	0				No matches found	No matches found	DDA for preferred ion	[M-H]-1	3.15111e+06		9.5
	FALSE	Dimethyl (3-cyclohexylpropanoyl)carbonodithiohydrazonate	C12 H22 N2 O S2	Full match	No results	No results	Not the top hit	No match	-4.22	274.116	275.123	2.491	3.14615e+06	4	0	0				No matches found	Single match found	No MS2	[M+H]+1		3.14615e+06		5.7
	FALSE	4-(4-Chlorophenyl)-3-methyl-1H-pyrazol-5-amine	C10 H10 Cl N3	Full match	No results	No results	Full match	No results	-1.64	207.056	208.063	1.277	3.14311e+06	13	0	0				No matches found	No matches found	No MS2	[M+H]+1		3.14311e+06		7.3
	FALSE	DL-Ornithine	C5 H12 N2 O2	Full match	No results	No results	Full match	No results	-3.36	132.089	133.097	1.152	3.14183e+06	33	0	0				No matches found	No matches found	No MS2	[M+H]+1		3.14183e+06		8.4
	FALSE		C18 H32 N3 O P S	Full match	No results	No results	No match	No results	0.2	369.2	352.197	1.26	3.13993e+06	7	0	0				No matches found	No matches found	No MS2	[M+H-H2O]+1		3.13993e+06		7.3
	FALSE		C3 H2 Cl2 N P S2	Full match	No results	No results	No results	No results	4.41	216.875	215.868	25.114	3.12952e+06	0	0	0				No matches found	No matches found	DDA for preferred ion	[M-H]-1	3.12952e+06		1.8
	FALSE	Pyridostigmine	C9 H12 N2 O2	Full match	Full match	No results	Partial match	No results	-1.62	180.09	181.097	6.966	3.12945e+06	93	1	0	55.3	41.8		No matches found	No matches found	DDA for preferred ion	[M+H]+1		3.12945e+06		7.8
	FALSE	(3R,5S)-1-(1H-Indol-3-ylmethyl)-5-[3-(4-methoxyphenyl)-1,2,4-oxadiazol-5-yl]-3-pyrrolidinol	C22 H22 N4 O3	No match	Invalid mass	No results	No match	No match	15.11	390.175	391.182	1.222	3.12751e+06	12	1	0	30.1	56.3		No matches found	Single match found	DDA for preferred ion	[M+H]+1		3.12751e+06		6.7
	FALSE	{2-[2-(1,3-Benzodioxol-5-yl)benzyl]-4-(4-fluorophenyl)-1,3-thiazol-5-yl}acetic acid	C25 H18 F N O4 S	Full match	No results	No results	Not the top hit	No results	1.87	447.095	446.088	25.263	3.124e+06	6	0	0				No matches found	No matches found	DDA for preferred ion	[M-H]-1	3.124e+06		9.5
	FALSE	(3a'R,4S,7'R,7a'R)-7'-(N'-Hydroxycarbamimidoyl)-2,2,2',2'-tetramethyltetrahydrospiro[1,3-dioxolane-4,6'-[1,3]dioxolo[4,5-c]pyran]-7'-yl benzoate	C20 H26 N2 O8	Full match	No results	No results	Not the top hit	No results	-1.37	422.168	212.091	2.274	3.11923e+06	58	0	0				No matches found	No matches found	DDA for other ion	[M+2H]+2		3.11923e+06		7.8
	FALSE	Ethyl 8-methoxy-4-{[2-(4-morpholinyl)ethyl]amino}-3-quinolinecarboxylate	C19 H25 N3 O4	Full match	No results	No results	Full match	No results	-0.54	359.184	360.192	9.014	3.11756e+06	192	0	0				No matches found	No matches found	DDA for preferred ion	[M+H]+1		3.11756e+06		2.4
	FALSE		C72 H78 F4 N7 O12 P	Full match	No results	No results	No match	No results	-0.01	1339.54	668.762	4.277	3.11564e+06	2	0	0				No matches found	No matches found	DDA for preferred ion	[M-2H]-2	3.11564e+06		7.8
	FALSE	6-Hydroxypicolinic acid	C6 H5 N O3	No match	Invalid mass	No results	No match	No results	129543	157.037	140.034	2.103	3.11549e+06	16	6	0	96.5	87.2		No matches found	No matches found	DDA for other ion	[M+H-H2O]+1		3.11549e+06		9.5
	FALSE		C19 H36 F N2 O3 P S	Full match	No results	No results	No match	No match	-0.83	422.216	423.224	3.476	3.11356e+06	7	0	0				No matches found	Multiple matches found	DDA for preferred ion	[M+H]+1		3.11356e+06		5.7
	FALSE	4-{1-[1-(2-Methoxyethyl)-1H-tetrazol-5-yl]-2-methylpropyl}morpholine	C12 H23 N5 O2	Full match	No results	No results	Full match	No results	-0.94	269.185	270.192	3.379	3.11176e+06	1	0	0				No matches found	No matches found	DDA for preferred ion	[M+H]+1		3.11176e+06		7.3
	FALSE	Cyclocarbamide A	C14 H20 N2 O4	Full match	No results	No results	Partial match	Full match	-1.8	280.142	281.149	2.877	3.10912e+06	99	0	0				No matches found	Multiple matches found	DDA for preferred ion	[M+H]+1		3.10912e+06		7.8
	FALSE		C51 H76 F2 N10 O12	Full match	No results	No results	No match	No match	0.01	1058.56	1057.55	22.537	3.09983e+06	13	0	0				No matches found	Single match found	DDA for preferred ion	[M-H]-1	3.09983e+06		9.5
	FALSE		C6 H13 N3 O7	Invalid mass	No results	No results	No match	No results	7.6	239.077	537.167	0.824	3.09657e+06	2	0	0				No matches found	No matches found	No MS2	[2M-H+HAc]-1	3.09657e+06		9.5
	FALSE		C12 H20 F N5 S	Full match	No results	No results	No match	No results	2.38	285.143	286.15	2.089	3.08994e+06	2	0	0				No matches found	No matches found	No MS2	[M+H]+1		3.08994e+06		7.3
	FALSE	γ-L-glutamyl-L-leucine	C11 H20 N2 O5	Full match	No results	No results	Partial match	Full match	-2.92	260.136	259.129	2.099	3.08316e+06	41	0	0				No matches found	Multiple matches found	DDA for preferred ion	[M-H]-1	3.08316e+06		5.7
	FALSE		C14 H14 F2 N2 O10	Full match	No results	No results	No match	No match	-0.58	408.061	407.054	5.917	3.08202e+06	69	0	0				No matches found	Single match found	DDA for preferred ion	[M-H]-1	3.08202e+06		2.9
	FALSE		C13 H2 N2 O2 S4	Full match	No results	No results	No match	No results	2.25	345.901	328.897	1.102	3.07911e+06	3	0	0				No matches found	No matches found	No MS2	[M+H-H2O]+1		3.07911e+06		5.1
	FALSE		C20 H35 F N4 O6	Full match	No results	No results	No match	No results	-2.84	446.253	447.26	12.072	3.07678e+06	13	0	0				No matches found	No matches found	DDA for preferred ion	[M+H]+1		3.07678e+06		7.8
	FALSE		C21 H40 F N5 O11	Full match	No results	No results	No match	No results	-4.4	557.268	556.261	4.897	3.07305e+06	39	0	0				No matches found	No matches found	DDA for preferred ion	[M-H]-1	3.07305e+06		7.8
	FALSE	HIDA	C6 H11 N O5	Full match	No results	No results	Full match	No results	-4.09	177.063	236.077	0.835	3.06968e+06	31	0	0				No matches found	No matches found	DDA for other ion	[M-H+HAc]-1	3.06968e+06		7.8
	FALSE	3097-C2	C13 H17 N O4	Full match	No results	No results	Partial match	Full match	-3.31	251.115	250.108	7.492	3.06911e+06	132	0	0				No matches found	Multiple matches found	DDA for preferred ion	[M-H]-1	3.06911e+06		8.9
	FALSE		C29 H43 F4 N2 O2 P S	Full match	No results	No results	No match	No results	-2.79	590.27	591.278	5.013	3.06826e+06	30	0	0				No matches found	No matches found	No MS2	[M+H]+1		3.06826e+06		3.5
	FALSE	Xestostreptin	C9 H14 N2 O3	Full match	No results	No results	Partial match	Full match	-2.42	198.1	199.107	2.267	3.06822e+06	34	0	0				No matches found	Multiple matches found	No MS2	[M+H]+1		3.06822e+06		7.8
	FALSE		C57 H78 F6 N2 O5 P2	Full match	No results	No results	No match	No match	-0.1	1046.53	1047.54	14.84	3.06489e+06	9	0	0				No matches found	Single match found	DDA for preferred ion	[M+H]+1		3.06489e+06		7.8
	FALSE	CJ-15,801	C9 H15 N O5	Full match	No results	No results	Not the top hit	Full match	-3.34	217.094	216.087	3.562	3.06415e+06	18	0	0				No matches found	Multiple matches found	DDA for preferred ion	[M-H]-1	3.06415e+06		7.3
	FALSE	Diethylpyrocarbonate	C6 H10 O5	Full match	No results	No results	Full match	No results	-2.61	162.052	180.086	1.237	3.06296e+06	59	0	0				No matches found	No matches found	No MS2	[M+NH4]+1		3.06296e+06		8.9
	FALSE	(+/-)-Cannabichromeorcin	C17 H22 O2	No match	Invalid mass	No results	No match	No results	-17.05	258.158	259.165	7.531	3.06054e+06	23	1	0	42.2	59.8		No matches found	No matches found	DDA for preferred ion	[M+H]+1		3.06054e+06		5.7
	FALSE	3-{[(1,3-dimethyl-1H-pyrazol-4-yl)methyl]carbamoyl}propanoic acid	C10 H15 N3 O3	Full match	No results	No results	Full match	No results	1.24	225.112	226.119	2.173	3.05303e+06	53	0	0				No matches found	No matches found	DDA for preferred ion	[M+H]+1		3.05303e+06		8.9
	FALSE	Aminotriester	C22 H41 N O6	Full match	No results	No results	Full match	No results	-0.4	415.293	416.301	17.806	3.05207e+06	12	0	0				No matches found	No matches found	DDA for preferred ion	[M+H]+1		3.05207e+06		7.8
	FALSE			No results	No results	No results	No results	No results		163.846	162.838	26.214	3.04962e+06	0	0	0				No matches found	No matches found	DDA for preferred ion	[M-H]-1	3.04962e+06		1.3
	FALSE	6-Methyl[1,2,4]triazolo[4,3-b]pyridazin-8-ol	C6 H6 N4 O	No match	Invalid mass	No results	No match	No results	-13.79	150.052	149.045	0.854	3.04418e+06	74	5	0	60.6	8		No matches found	No matches found	DDA for preferred ion	[M-H]-1	3.04418e+06		9.5
	FALSE		C19 H33 F2 N2 O11 P	Full match	No results	No results	No match	No results	1.66	534.18	533.173	0.857	3.04359e+06	60	0	0				No matches found	No matches found	DDA for other ion	[M-H]-1	3.04359e+06		7.8
	FALSE		C41 H79 F3 N O8 P3	Full match	No results	No results	No match	No match	-0.09	863.497	432.756	6.57	3.04317e+06	4	0	0				No matches found	Single match found	DDA for other ion	[M+2H]+2		3.04317e+06		6.2
	FALSE	Leu-Leu	C12 H24 N2 O3	Full match	No results	No results	Full match	No results	-2.31	244.178	243.171	7.163	3.0431e+06	28	0	0				No matches found	No matches found	DDA for preferred ion	[M-H]-1	3.0431e+06		7.8
	FALSE		C4 H8 N2 S3	Full match	No results	No results	No results	No results	-2.41	179.985	178.977	18.579	3.0372e+06	0	0	0				No matches found	No matches found	DDA for preferred ion	[M-H]-1	3.0372e+06		1.8
	FALSE	4-Carboxy-L-alpha-glutamyl-L-leucyl-3-amino-L-tyrosyl-2-methyl-L-alpha-glutamyl-L-aspartamide	C31 H46 N8 O13	Full match	No results	No results	Full match	No results	-0.45	738.318	739.325	5.415	3.03615e+06	1	0	0				No matches found	No matches found	DDA for preferred ion	[M+H]+1		3.03615e+06		5.1
	FALSE	3,3',3''-(1,4,7-Triazonane-1,4,7-triyl)tripropanoic acid	C15 H27 N3 O6	Full match	No results	No results	Full match	No results	-1.67	345.189	346.197	8.175	3.03475e+06	8	0	0				No matches found	No matches found	DDA for preferred ion	[M+H]+1		3.03475e+06		6.7
	FALSE	2-Aminooctanedioic acid	C8 H15 N O4	Full match	Full match	No results	Partial match	No results	-3.85	189.099	188.092	1.372	3.02983e+06	48	1	0	73.4	67		No matches found	No matches found	DDA for preferred ion	[M-H]-1	3.02983e+06		8.9
	FALSE		C19 H6 N2 P2 S3	Full match	No results	No results	No match	No results	-0.82	419.916	420.924	2.563	3.0298e+06	2	0	0				No matches found	No matches found	DDA for preferred ion	[M+H]+1		3.0298e+06		2.4
	FALSE		C15 H24 N6 O8	Full match	No results	No results	No match	No results	3.45	416.167	461.165	7.491	3.02832e+06	13	0	0				No matches found	No matches found	DDA for other ion	[M+FA-H]-1	3.02832e+06		7.8
	FALSE		C46 H99 N5 O12 P2 S	Full match	No results	No results	No match	No match	0.02	1007.65	1006.64	27.523	3.02201e+06	5	0	0				No matches found	Single match found	DDA for preferred ion	[M-H]-1	3.02201e+06		7.8
	FALSE		C6 H6 Br Fe N2 O10 P3 S2	Invalid mass	No results	No results	No results	No results	-3577.58	555.726	554.718	0.031	3.01201e+06	0	0	0				No matches found	No matches found	No MS2	[M-H]-1	3.01201e+06		5.1
	FALSE	2-Methoxyestradiol	C19 H26 O3	No match	Invalid mass	No results	No match	No match	-15.18	302.184	301.176	16.487	3.00643e+06	10	2	0	71.9	8.6		No matches found	Multiple matches found	DDA for preferred ion	[M-H]-1	3.00643e+06		8.9
	FALSE		C11 H10 F3 O2 P3 S3	Full match	No results	No results	No match	No results	-0.98	419.9	418.893	0.704	2.99976e+06	1	0	0				No matches found	No matches found	DDA for preferred ion	[M-H]-1	2.99976e+06		8.4
	FALSE			No results	No results	No results	No results	No results		409.795	408.788	0.034	2.99757e+06	0	0	0				No matches found	No matches found	No MS2	[M-H]-1	2.99757e+06		6.7
	FALSE		C11 H30 N9 O4 P	Full match	No results	No results	No match	No results	-0.79	383.216	384.223	2.455	2.99713e+06	8	0	0				No matches found	No matches found	No MS2	[M+H]+1		2.99713e+06		7.8
	FALSE		C22 H51 N7 O16	Full match	No results	No results	No match	No results	-2.49	669.338	335.676	3.357	2.99335e+06	25	0	0				No matches found	No matches found	DDA for other ion	[M+2H]+2		2.99335e+06		5.7
	FALSE		C17 H37 F N3 O3 P S	Full match	No results	No results	No match	No results	-0.49	413.228	414.235	3.849	2.98781e+06	3	0	0				No matches found	No matches found	DDA for preferred ion	[M+H]+1		2.98781e+06		7.8
	FALSE	(2-{(3R,5R)-3-Amino-6-[(2-aminoethyl)amino]-5-hydroxyhexanoyl}-1-methylhydrazino)acetic acid (non-preferred name)	C11 H25 N5 O4	Full match	No results	No results	Full match	No results	-1.7	291.19	292.197	1.208	2.98137e+06	1	0	0				No matches found	No matches found	No MS2	[M+H]+1		2.98137e+06		8.9
	FALSE	Trehalamine	C7 H12 N2 O5	Full match	No results	No results	Partial match	Full match	-1.43	204.074	205.082	1.229	2.97992e+06	21	0	0				No matches found	Single match found	DDA for other ion	[M+H]+1		2.97992e+06		8.9
	FALSE	2,3-Dinor-11β-prostaglandin F2α	C18 H30 O5	No match	Invalid mass	No results	No match	No results	67381.4	348.19	349.197	3.468	2.97434e+06	18	1	0	59.6	46.2		No matches found	No matches found	DDA for preferred ion	[M+H]+1		2.97434e+06		7.8
	FALSE	N-Ethyl-N-methylcathinone	C12 H17 N O	Full match	Full match	No results	Partial match	Partial match	-0.96	191.131	192.138	14.537	2.97403e+06	119	10	0	75	54.9		No matches found	Multiple matches found	DDA for preferred ion	[M+H]+1		2.97403e+06		7.3
	FALSE	β-Asarone	C12 H16 O3	Full match	Full match	No results	Full match	Partial match	-0.84	208.11	209.117	8.873	2.97236e+06	118	1	0	41.8	42.9		No matches found	Multiple matches found	DDA for preferred ion	[M+H]+1		2.97236e+06		4
	FALSE	Thymidine	C10 H14 N2 O5	Not the top hit	Full match	No results	Full match	No results	-1.81	242.09	502.214	2.089	2.97039e+06	45	1	0	57.4	7.9		No matches found	No matches found	DDA for preferred ion	[2M+NH4]+1		2.97039e+06		8.9
	FALSE	N,N-Dimethyl-4-(5-{(3S)-1-[3-(trifluoromethoxy)benzyl]-3-pyrrolidinyl}-1,3,4-oxadiazol-2-yl)aniline	C22 H23 F3 N4 O2	No match	Invalid mass	No results	No match	No results	19.19	432.186	433.193	5.63	2.96946e+06	141	3	0	39.5	7		No matches found	No matches found	DDA for preferred ion	[M+H]+1		2.96946e+06		9.5
	FALSE	4-Amino-2-(4-methylpiperazino)-5-pyrimidinecarbonitrile	C10 H14 N6	No match	Invalid mass	No results	No match	No match	11.46	218.13	219.138	15.962	2.96874e+06	78	1	0	32.8	6.6		No matches found	Multiple matches found	DDA for preferred ion	[M+H]+1		2.96874e+06		7.8
	FALSE		C42 H81 F4 N8 O17 P	Full match	No results	No results	No match	No match	-0.01	1076.54	537.262	17.642	2.96756e+06	6	0	0				No matches found	Single match found	DDA for other ion	[M-2H]-2	2.96756e+06		8.9
	FALSE	N-Acetyl-L-valyl-L-glutamamide	C12 H22 N4 O4	Full match	No results	No results	Full match	No results	-1.58	286.164	287.171	8.224	2.9647e+06	2	0	0				No matches found	No matches found	DDA for preferred ion	[M+H]+1		2.9647e+06		4
	FALSE	4-O-Aminopentose	C5 H11 N O5	Full match	No results	No results	Not the top hit	No results	4.72	165.065	166.072	2.096	2.96441e+06	32	0	0				No matches found	No matches found	No MS2	[M+H]+1		2.96441e+06		7.8
	FALSE	3-(1-{[3,5-Bis(trifluoromethyl)phenyl]sulfonyl}-3-methyl-1H-pyrazol-4-yl)-N-phenyl-1,2,4-thiadiazol-5-amine	C20 H13 F6 N5 O2 S2	No results	No results	No results	Full match	No results	-4.68	533.039	534.046	6.263	2.96289e+06	14	0	0				No matches found	No matches found	No MS2	[M+H]+1		2.96289e+06		8.9
	FALSE	1-(5-Nitro-2-pyridinyl)-4-phenylpiperazine	C15 H16 N4 O2	Full match	No results	No results	Not the top hit	No match	-1.47	284.127	285.134	3.372	2.96171e+06	274	0	0				No matches found	Multiple matches found	No MS2	[M+H]+1		2.96171e+06		8.4
	FALSE		C21 H39 F O13	Full match	No results	No results	No match	No results	-3.98	518.235	563.233	7.967	2.96134e+06	52	0	0				No matches found	No matches found	DDA for preferred ion	[M+FA-H]-1	2.96134e+06		6.2
	FALSE		C60 H71 N10 O9 P	Full match	No results	No results	No match	No results	-0.11	1106.51	552.25	15.145	2.96093e+06	7	0	0				No matches found	No matches found	DDA for preferred ion	[M-2H]-2	2.96093e+06		9.5
	FALSE	Gly-Lys	C8 H17 N3 O3	Full match	No results	No results	Full match	No results	-2.88	203.126	204.134	1.142	2.95673e+06	17	0	0				No matches found	No matches found	DDA for preferred ion	[M+H]+1		2.95673e+06		8.4
	FALSE		C4 H8 N2 S3	Full match	No results	No results	No match	No results	-3.94	179.984	178.977	2.666	2.95531e+06	1	0	0				No matches found	No matches found	DDA for preferred ion	[M-H]-1	2.95531e+06		4
	FALSE	2-{[2,5-Diethoxy-4-(4-morpholinyl)phenyl]amino}-1-(4-ethyl-1-piperazinyl)-1-propanone	C23 H38 N4 O4	Full match	No results	No results	Not the top hit	No results	-2.84	434.288	452.322	20.337	2.95092e+06	19	0	0				No matches found	No matches found	DDA for other ion	[M+NH4]+1		2.95092e+06		10
	FALSE	Cyclo-(Leu-Ile)	C12 H22 N2 O2	Full match	No results	No results	Partial match	Full match	-0.75	226.168	227.175	18.101	2.94922e+06	38	0	0				No matches found	Single match found	DDA for preferred ion	[M+H]+1		2.94922e+06		1.8
	FALSE	L-gamma-Glutamyl-L-leucyl-L-glutamic acid	C16 H27 N3 O8	Full match	No results	No results	Not the top hit	No results	-0.04	389.18	390.187	5.712	2.94592e+06	8	0	0				No matches found	No matches found	DDA for preferred ion	[M+H]+1		2.94592e+06		7.3
	FALSE	T-2 Toxin	C24 H34 O9	No match	Invalid mass	No results	No match	No results	36514.2	483.244	484.251	2.548	2.9445e+06	54	1	0	33.4	57.2		No matches found	No matches found	DDA for preferred ion	[M+H]+1		2.9445e+06		7.8
	FALSE		C55 H95 F2 N8 O14 P3 S	Full match	No results	No results	No match	No match	0	1254.59	626.286	15.214	2.94432e+06	3	0	0				No matches found	Single match found	DDA for other ion	[M-2H]-2	2.94432e+06		10
	FALSE	L-(+)-Valinol	C5 H13 N O	Full match	No results	No results	Full match	No results	-3.29	103.099	104.107	1.212	2.94134e+06	14	0	0				No matches found	No matches found	No MS2	[M+H]+1		2.94134e+06		9.5
	FALSE	6-Hydroxypicolinic acid	C6 H5 N O3	Full match	Full match	No results	Not the top hit	Partial match	-1.93	139.027	140.034	1.368	2.94057e+06	22	6	0	88	72.8		No matches found	Multiple matches found	DDA for preferred ion	[M+H]+1		2.94057e+06		3.5
	FALSE	Penipacid B	C14 H20 N2 O3	Full match	No results	No results	Partial match	Full match	-1.74	264.147	263.14	5.517	2.94024e+06	150	0	0				No matches found	Multiple matches found	DDA for preferred ion	[M-H]-1	2.94024e+06		7.8
	FALSE		C4 H Cl2 F2 O9 P3 S2	Full match	No results	No results	No results	No results	0.04	457.762	458.769	1.187	2.93918e+06	0	0	0				No matches found	No matches found	No MS2	[M+H]+1		2.93918e+06		8.4
	FALSE		C9 H21 F3 N5 O P	Full match	No results	No results	No match	No match	-3.9	303.142	302.135	3.16	2.93896e+06	17	0	0				No matches found	Single match found	DDA for preferred ion	[M-H]-1	2.93896e+06		8.9
	FALSE	5-(2-Furyl)-2-({[2-(1-piperazinyl)ethyl]amino}methylene)-1,3-cyclohexanedione	C17 H23 N3 O3	Full match	No results	No results	Full match	No results	-2.24	317.173	318.181	9.916	2.93705e+06	240	0	0				No matches found	No matches found	DDA for preferred ion	[M+H]+1		2.93705e+06		7.8
	FALSE		C43 H60 F2 N4 O6	Full match	No results	No results	No match	No match	0.05	766.448	765.441	21.888	2.93637e+06	31	0	0				No matches found	Single match found	DDA for preferred ion	[M-H]-1	2.93637e+06		7.8
	FALSE	N(2)-succinyl-L-glutamic acid	C9 H13 N O7	Full match	No results	No results	Full match	No results	-2.83	247.069	246.061	1.171	2.93578e+06	5	0	0				No matches found	No matches found	DDA for preferred ion	[M-H]-1	2.93578e+06		8.9
	FALSE	N'-Hydroxy-5,7-dimethylpyrazolo[1,5-a]pyrimidine-3-carboximidamide	C9 H11 N5 O	No match	Invalid mass	No results	No match	No results	-156160	173.069	215.102	2.216	2.93197e+06	72	1	0	34	41.5		No matches found	No matches found	DDA for other ion	[M+ACN+H]+1		2.93197e+06		6.7
	FALSE		C42 H63 F2 N10 O4 P	Full match	No results	No results	No match	No match	-0.44	840.474	841.481	11.569	2.93187e+06	5	0	0				No matches found	Single match found	DDA for preferred ion	[M+H]+1		2.93187e+06		3.5
	FALSE	Benzyl cinnamate	C16 H14 O2	No match	Invalid mass	No results	No match	No results	75623	256.105	257.113	1.274	2.93033e+06	42	1	0	32.4	51.8		No matches found	No matches found	DDA for other ion	[M+H]+1		2.93033e+06		9.5
	FALSE		C19 H7 F Fe N O2 P	Invalid mass	No results	No results	No match	No results	-5156.34	384.96	383.952	1.311	2.92908e+06	3	0	0				No matches found	No matches found	DDA for preferred ion	[M-H]-1	2.92908e+06		8.9
	FALSE			No results	No results	No results	No results	No results		182.603	366.213	2.6	2.92325e+06	0	0	0				No matches found	No matches found	DDA for preferred ion	[2M+H]+1		2.92325e+06		9.5
	FALSE	3-Piperidinophenanthro[9,10-E][1,2,4]triazine	C20 H18 N4	No match	Invalid mass	No results	No match	No match	16.77	314.158	315.166	1.238	2.92007e+06	11	2	0	49.1	7.5		No matches found	Single match found	DDA for preferred ion	[M+H]+1		2.92007e+06		9.5
	FALSE		C3 H F3 S3	Full match	No results	No results	No results	No results	1.05	189.919	188.912	0.034	2.91967e+06	0	0	0				No matches found	No matches found	No MS2	[M-H]-1	2.91967e+06		3.5
	FALSE		C8 H10 O3 P2 S2	Full match	No results	No results	No results	No results	-2.8	279.954	280.961	2.661	2.91913e+06	0	0	0				No matches found	No matches found	DDA for preferred ion	[M+H]+1		2.91913e+06		4
	FALSE		C15 H31 F2 N2 O3 P	Full match	No results	No results	No match	No results	4.01	356.205	357.213	2.558	2.91874e+06	5	0	0				No matches found	No matches found	DDA for preferred ion	[M+H]+1		2.91874e+06		8.9
	FALSE	Icosanamide	C20 H41 N O	Full match	No results	No results	Full match	No results	-1.8	311.318	312.326	27.219	2.91783e+06	12	0	0				No matches found	No matches found	No MS2	[M+H]+1		2.91783e+06		8.9
	FALSE		C17 H40 F N7 O S2	Full match	No results	No results	No match	No results	-4.61	441.27	442.277	2.278	2.91156e+06	3	0	0				No matches found	No matches found	No MS2	[M+H]+1		2.91156e+06		8.9
	FALSE		C31 H56 F2 N3 O4 P	Full match	No results	No results	No match	No results	1.08	603.398	604.406	21.618	2.91137e+06	6	0	0				No matches found	No matches found	DDA for preferred ion	[M+H]+1		2.91137e+06		9.5
	FALSE	δ-Gluconic acid δ-lactone	C6 H10 O6	Not the top hit	Full match	No results	Full match	Partial match	-4.17	178.047	177.04	1.11	2.91031e+06	62	2	0	47.2	62.6		No matches found	Multiple matches found	DDA for preferred ion	[M-H]-1	2.91031e+06		8.9
	FALSE	Dimethyl 2,2'-[(1,6-dioxo-1,6-hexanediyl)diimino]diacetate	C12 H20 N2 O6	Full match	No results	No results	Full match	No results	-0.95	288.132	271.129	2.28	2.90834e+06	5	0	0				No matches found	No matches found	No MS2	[M+H-H2O]+1		2.90834e+06		5.1
	FALSE		C10 H23 F3 N5 O P	Full match	No results	No results	No match	No results	-3.74	317.158	318.165	2.097	2.90166e+06	22	0	0				No matches found	No matches found	No MS2	[M+H]+1		2.90166e+06		9.5
	FALSE	CYCLOPROPYLALANINE	C6 H11 N O2	Full match	No results	No results	Partial match	Full match	-3.76	129.078	130.086	2.095	2.90093e+06	101	0	0				No matches found	Multiple matches found	No MS2	[M+H]+1		2.90093e+06		7.8
	FALSE	Biotin sulfoxide	C10 H16 N2 O4 S	Full match	No results	No results	Full match	Full match	-0.92	260.083	259.076	3.307	2.89984e+06	12	0	0				No matches found	Single match found	DDA for preferred ion	[M-H]-1	2.89984e+06		7.3
	FALSE		C3 H7 Cl N3 O P3 S	Full match	No results	No results	No match	No results	-3.71	260.92	261.927	1.203	2.89667e+06	2	0	0				No matches found	No matches found	DDA for preferred ion	[M+H]+1		2.89667e+06		8.9
	FALSE		C6 H Cl F P S5	Full match	No results	No results	No results	No results	-4.45	317.808	316.801	24.771	2.89162e+06	0	0	0				No matches found	No matches found	DDA for preferred ion	[M-H]-1	2.89162e+06		1.3
	FALSE	N-BOC-CIS-4-HYDROXY-D-PROLINE	C10 H17 N O5	Full match	No results	No results	Full match	No results	-2.86	231.11	230.103	4.457	2.88966e+06	24	0	0				No matches found	No matches found	DDA for preferred ion	[M-H]-1	2.88966e+06		9.5
	FALSE		C4 H3 N4 O5 P S4	Full match	No results	No results	No results	No results	2.56	345.873	344.866	17.919	2.88465e+06	0	0	0				No matches found	No matches found	DDA for preferred ion	[M-H]-1	2.88465e+06		3.5
	FALSE		C8 H4 F2 N2 O2 S2	Full match	No results	No results	No match	No results	-4.11	261.967	262.974	1.704	2.88171e+06	1	0	0				No matches found	No matches found	DDA for preferred ion	[M+H]+1		2.88171e+06		1.3
	FALSE	N4-Benzoyl-2',3'-dideoxycytidine	C16 H17 N3 O4	Full match	Full match	No results	Partial match	Partial match	-0.89	315.122	314.114	9.12	2.88136e+06	193	1	0	44.5	7.2		No matches found	Multiple matches found	DDA for preferred ion	[M-H]-1	2.88136e+06		7.8
	FALSE		C23 H31 F2 N2 O10 P	Full match	No results	No results	No match	No match	1.59	564.169	565.177	7.292	2.87707e+06	50	0	0				No matches found	Single match found	DDA for other ion	[M+H]+1		2.87707e+06		10
	FALSE		C9 H12 F6	Full match	No results	No results	No match	No results	0.52	234.084	233.077	0.815	2.87592e+06	12	0	0				No matches found	No matches found	DDA for preferred ion	[M-H]-1	2.87592e+06		9.5
	FALSE		C35 H32 Cl N2 O2 P S	Full match	No results	No results	No match	No match	-0.41	610.161	628.195	25.502	2.87491e+06	22	0	0				No matches found	Single match found	DDA for other ion	[M+NH4]+1		2.87491e+06		7.8
	FALSE	N-({(2R,3S,4R,5S)-3,4-Dihydroxy-5-[2-oxo-2-(2-propyn-1-ylamino)ethyl]tetrahydro-2-furanyl}methyl)-4-methylbenzamide	C18 H22 N2 O5	No match	Invalid mass	No results	No match	No match	-52032.7	328.142	329.149	8.194	2.8712e+06	303	1	0	30.3	40.8		No matches found	Multiple matches found	DDA for preferred ion	[M+H]+1		2.8712e+06		7.8
	FALSE		C8 H26 N7 O3 P S2	Full match	No results	No results	No match	No results	-0.7	363.127	405.161	1.247	2.86905e+06	56	0	0				No matches found	No matches found	No MS2	[M+ACN+H]+1		2.86905e+06		8.9
	FALSE	(3S,4S)-4-Amino-1-[(4-carboxybutyl)(isopropyl)carbamoyl]-3-pyrrolidinecarboxylic acid	C14 H25 N3 O5	Full match	No results	No results	Full match	No results	-2.5	315.179	314.171	1.46	2.85883e+06	10	0	0				No matches found	No matches found	DDA for preferred ion	[M-H]-1	2.85883e+06		7.3
	FALSE	Diisopropyl tartrate	C10 H18 O6	Full match	No results	No results	Full match	No results	-3.73	234.109	233.102	11.527	2.85796e+06	13	0	0				No matches found	No matches found	DDA for preferred ion	[M-H]-1	2.85796e+06		7.3
	FALSE		C13 H25 F2 N3 S	Full match	No results	No results	No match	No results	-1.46	293.173	294.181	2.099	2.85572e+06	100	0	0				No matches found	No matches found	No MS2	[M+H]+1		2.85572e+06		7.8
	FALSE	Stizolobic acid	C9 H9 N O6	Full match	No results	No results	Not the top hit	Full match	-0.74	227.043	228.05	2.866	2.85365e+06	6	0	0				No matches found	Multiple matches found	DDA for preferred ion	[M+H]+1		2.85365e+06		6.7
	FALSE	Prolipyrone C	C12 H13 N O5	Full match	No results	No results	Partial match	Full match	-2.54	251.079	250.071	6.071	2.84677e+06	69	0	0				No matches found	Multiple matches found	DDA for preferred ion	[M-H]-1	2.84677e+06		7.8
	FALSE	2,6-Pyridinecarboxylic acid	C7 H5 N O4	Not the top hit	Full match	No results	Not the top hit	Partial match	-2.22	167.021	168.029	1.635	2.84187e+06	29	1	0	58.6	46		No matches found	Single match found	DDA for preferred ion	[M+H]+1		2.84187e+06		1.3
	FALSE	N-Acetyl-DL-norvaline	C7 H13 N O3	Full match	Full match	No results	Partial match	No results	-4.93	159.089	158.081	3.51	2.84179e+06	61	3	0	71.1	8.6		No matches found	No matches found	DDA for preferred ion	[M-H]-1	2.84179e+06		8.4
	FALSE	Sphingofungin D	C22 H41 N O7	Full match	No results	No results	Partial match	Full match	-1.96	431.287	430.28	19.312	2.83882e+06	3	0	0				No matches found	Multiple matches found	No MS2	[M-H]-1	2.83882e+06		8.9
	FALSE	Brosimacutin C	C20 H22 O5	Full match	No results	No results	Not the top hit	Full match	-0.46	342.147	343.154	20.558	2.83466e+06	322	0	0				Single match found	Multiple matches found	No MS2	[M+H]+1		2.83466e+06		10
	FALSE	3-hydroxy-2-N-iso-butyryl-anthranilamide	C11 H14 N2 O3	Full match	No results	No results	Partial match	Full match	-1.16	222.1	221.093	3.084	2.83045e+06	116	0	0				No matches found	Single match found	DDA for preferred ion	[M-H]-1	2.83045e+06		7.3
	FALSE		C23 H15 F O16	Full match	No results	No results	No match	No results	0.43	566.035	565.027	1.897	2.83008e+06	7	0	0				No matches found	No matches found	DDA for preferred ion	[M-H]-1	2.83008e+06		6.2
	FALSE	Ostruthin	C19 H22 O3	No match	Invalid mass	No results	No match	No results	8.22	298.159	297.152	23.967	2.82573e+06	8	1	0	81.6	69.7		No matches found	No matches found	DDA for preferred ion	[M-H]-1	2.82573e+06		5.7
	FALSE	CYM-5442	C23 H27 N3 O4	Not the top hit	Full match	No results	Partial match	No results	-0.09	409.2	410.207	12.555	2.82497e+06	209	3	0	59.8	8		No matches found	No matches found	DDA for preferred ion	[M+H]+1		2.82497e+06		6.2
	FALSE		C4 H8 N3 O P S3	Full match	No results	No results	No match	No results	-0.53	240.957	241.964	1.106	2.82109e+06	2	0	0				No matches found	No matches found	DDA for preferred ion	[M+H]+1		2.82109e+06		6.2
	FALSE		C30 H55 N3 O17	Full match	No results	No results	No match	No results	1.49	729.354	730.362	8.34	2.82037e+06	2	0	0				No matches found	No matches found	DDA for preferred ion	[M+H]+1		2.82037e+06		8.4
	FALSE			No results	No results	No results	No results	No results		335.87	334.863	0.036	2.81911e+06	0	0	0				No matches found	No matches found	DDA for preferred ion	[M-H]-1	2.81911e+06		6.2
	FALSE	1-Cyclohexyl-3-[(1R,9S)-6-oxo-11-(phenoxyacetyl)-7,11-diazatricyclo[7.3.1.02,7]trideca-2,4-dien-5-yl]urea	C26 H32 N4 O4	No match	Invalid mass	No results	No match	No results	99112.3	510.255	511.262	1.258	2.81891e+06	56	1	0	44.2	7.2		No matches found	No matches found	DDA for preferred ion	[M+H]+1		2.81891e+06		8.4
	FALSE	(2S)-2-[({(2R,3R,4S)-3-Acetamido-4-carbamimidamido-2-[(1R,2R)-1,2,3-trihydroxypropyl]-3,4-dihydro-2H-pyran-6-yl}carbonyl)amino]-3-methylbutanoic acid	C17 H29 N5 O8	Full match	No results	No results	Full match	No results	-0.98	431.201	432.208	2.279	2.8187e+06	1	0	0				No matches found	No matches found	DDA for preferred ion	[M+H]+1		2.8187e+06		6.2
	FALSE	9-mercaptodethiobiotin	C10 H18 N2 O3 S	Full match	No results	No results	Full match	No results	-2.26	246.103	247.111	2.66	2.81763e+06	19	0	0				No matches found	No matches found	DDA for preferred ion	[M+H]+1		2.81763e+06		8.4
	FALSE	Gentisic acid	C7 H6 O4	Full match	Full match	Full match	Not the top hit	Partial match	-4.97	154.026	153.019	2.145	2.81422e+06	22	5	2	97.4	9.9	88.9	No matches found	Multiple matches found	DDA for preferred ion	[M-H]-1	2.81422e+06		5.7
	FALSE	Leonurine	C14 H21 N3 O5	Full match	No results	No results	Full match	No results	-0.95	311.148	329.182	2.594	2.80675e+06	19	0	0				No matches found	No matches found	DDA for other ion	[M+NH4]+1		2.80675e+06		7.3
	FALSE	L-Theanine	C7 H14 N2 O3	Full match	No results	No results	Full match	No results	-3.02	174.1	175.107	2.23	2.79912e+06	37	0	0				No matches found	No matches found	No MS2	[M+H]+1		2.79912e+06		7.3
	FALSE		C16 H34 F3 N2 O12 P	Full match	No results	No results	No match	No results	0.95	534.181	535.188	2.092	2.79632e+06	57	0	0				No matches found	No matches found	No MS2	[M+H]+1		2.79632e+06		7.3
	FALSE	Ethyl 4-(4-nitrophenyl)-1-piperazinecarboxylate	C13 H17 N3 O4	Full match	No results	No results	Full match	No results	-2.42	279.121	278.114	2.905	2.78974e+06	53	0	0				No matches found	No matches found	DDA for preferred ion	[M-H]-1	2.78974e+06		7.3
	FALSE	Chlorogenic acid	C16 H18 O9	Not the top hit	Full match	Full match	Full match	Partial match	-2.26	354.094	353.087	4.2	2.78805e+06	29	2	2	98.8	9.9	77.3	No matches found	Multiple matches found	DDA for preferred ion	[M-H]-1	2.78805e+06		7.3
	FALSE	Erucamide	C22 H43 N O	Full match	No results	No results	Full match	No results	-0.74	337.334	338.341	23.103	2.78585e+06	13	0	0				No matches found	No matches found	DDA for preferred ion	[M+H]+1		2.78585e+06		2.4
	FALSE		C9 H25 N6 O6 P	Full match	No results	No results	No match	No results	2.17	344.158	343.151	1.958	2.78134e+06	39	0	0				No matches found	No matches found	DDA for preferred ion	[M-H]-1	2.78134e+06		5.1
	FALSE		C16 H40 F N7 O4	Full match	No results	No results	No match	No results	2.87	413.314	414.321	21.938	2.78071e+06	5	0	0				No matches found	No matches found	DDA for preferred ion	[M+H]+1		2.78071e+06		8.4
	FALSE	3-Heptadecylpyrido[3,4-e][1,2,4]triazine	C23 H38 N4	Full match	No results	No results	Not the top hit	No match	-4.15	370.308	393.297	25.901	2.77905e+06	15	0	0				No matches found	Single match found	No MS2	[M+Na]+1		2.77905e+06		6.2
	FALSE		C8 H11 F O4 S	Full match	No results	No results	No match	No results	3	222.037	203.019	0.864	2.77432e+06	5	0	0				No matches found	No matches found	DDA for other ion	[M-H-H2O]-1	2.77432e+06		9.5
	FALSE	4-hydroxy-7-methyl-1-indanone	C10 H10 O2	Full match	No results	No results	Partial match	Full match	-1.37	162.068	163.075	20.559	2.77202e+06	88	0	0				No matches found	Multiple matches found	No MS2	[M+H]+1		2.77202e+06		10
	FALSE	(1-Hydroxy-2,3,5,7a-tetrahydro-1H-pyrrolizin-7-yl)methyl 2,3-dihydroxy-2-isopropylbutanoate	C15 H25 N O5	Full match	No results	No results	Full match	No results	-1.77	299.173	298.165	18.906	2.77064e+06	15	0	0				No matches found	No matches found	No MS2	[M-H]-1	2.77064e+06		9.5
	FALSE		C7 H11 F4 P	Full match	No results	No results	No match	No results	-4.46	202.053	102.034	1.104	2.77043e+06	5	0	0				No matches found	No matches found	No MS2	[M+2H]+2		2.77043e+06		7.8
	FALSE		C40 H44 Cl2 N P3	Full match	No results	No results	Unused	No results	-0.55	701.206	702.213	28.738	2.76942e+06	5	0	0				No matches found	No matches found	No MS2	[M+H]+1		2.76942e+06		7.8
	FALSE		C4 H3 F3 N O4 P S	Full match	No results	No results	No match	No results	-0.49	248.947	247.94	1.317	2.76502e+06	3	0	0				No matches found	No matches found	DDA for preferred ion	[M-H]-1	2.76502e+06		7.3
	FALSE		C4 H9 O2 P3 S4	Full match	No results	No results	No match	No results	2.47	309.871	308.863	4.304	2.76426e+06	2	0	0				No matches found	No matches found	DDA for preferred ion	[M-H]-1	2.76426e+06		1.3
	FALSE	L-Glutamic acid	C5 H9 N O4	Full match	Full match	No results	Full match	Partial match	-1.4	147.053	148.06	2.202	2.75931e+06	47	1	0	39.8	42.6		No matches found	Single match found	DDA for preferred ion	[M+H]+1		2.75931e+06		3.5
	FALSE	ALA-PRO	C8 H14 N2 O3	Full match	No results	No results	Full match	No results	-3.54	186.1	245.114	0.861	2.7581e+06	23	0	0				No matches found	No matches found	DDA for other ion	[M-H+HAc]-1	2.7581e+06		9.5
	FALSE	MFCD00152656	C18 H37 N O3	Full match	No results	No results	Full match	No results	-0.33	315.277	316.285	19.581	2.75536e+06	10	0	0				No matches found	No matches found	DDA for preferred ion	[M+H]+1		2.75536e+06		7.8
	FALSE		C6 H8 Cl N4 O7 P S4	Full match	No results	No results	No match	No results	0.41	441.87	442.878	1.101	2.75365e+06	1	0	0				No matches found	No matches found	No MS2	[M+H]+1		2.75365e+06		4
	FALSE		C7 H5 N O6 P2	Full match	No results	No results	No results	No results	0.39	260.959	293.993	1.542	2.74402e+06	0	0	0				No matches found	No matches found	DDA for other ion	[M+H+MeOH]+1		2.74402e+06		4
	FALSE	Cetoniacytone B	C7 H9 N O4	Full match	No results	No results	Partial match	Full match	-2.95	171.053	189.087	2.09	2.74312e+06	27	0	0				No matches found	Single match found	DDA for preferred ion	[M+NH4]+1		2.74312e+06		6.7
	FALSE		C10 H6 F N6 O7 P3 S	Full match	No results	No results	No results	No results	0	465.922	464.914	1.298	2.73898e+06	0	0	0				No matches found	No matches found	DDA for preferred ion	[M-H]-1	2.73898e+06		4
	FALSE		C12 H15 F3 O9	Full match	No results	No results	No match	No results	4.32	360.068	359.061	1.847	2.73288e+06	6	0	0				No matches found	No matches found	No MS2	[M-H]-1	2.73288e+06		6.2
	FALSE	Methyl (6S,14S)-6-(4-aminobutyl)-14-benzyl-2,2-dimethyl-4,7,12-trioxo-10-(trifluoromethyl)-3-oxa-5,8,9,13-tetraazapentadecan-15-oate	C25 H38 F3 N5 O6	Full match	No results	No results	Full match	No results	3.59	561.279	560.272	15.032	2.73282e+06	1	0	0				No matches found	No matches found	DDA for preferred ion	[M-H]-1	2.73282e+06		6.7
	FALSE			No results	No results	No results	No results	No results		135.582	272.171	1.218	2.73172e+06	0	0	0				No matches found	No matches found	No MS2	[2M+H]+1		2.73172e+06		8.9
	FALSE	Dodecyl sulfate	C12 H26 O4 S	Full match	Full match	No results	Full match	No results	-2.81	266.154	265.147	24.002	2.73084e+06	3	3	0	99.1	10		No matches found	No matches found	DDA for preferred ion	[M-H]-1	2.73084e+06		7.8
	FALSE	N-[3-(4-Morpholinyl)propyl]-N'-(tetrahydro-2-furanylmethyl)ethanediamide	C14 H25 N3 O4	Full match	No results	No results	Full match	No results	-0.65	299.184	300.192	5.741	2.73074e+06	18	0	0				No matches found	No matches found	DDA for preferred ion	[M+H]+1		2.73074e+06		7.3
	FALSE		C8 H2 N4 O6 P2	Full match	No results	No results	No match	No results	-4.78	311.943	310.936	1.158	2.7301e+06	2	0	0				No matches found	No matches found	No MS2	[M-H]-1	2.7301e+06		6.7
	FALSE		C44 H48 O5	Full match	No results	No results	No match	No results	-2.92	656.348	329.181	1.258	2.72796e+06	2	0	0				No matches found	No matches found	No MS2	[M+2H]+2		2.72796e+06		8.9
	FALSE		C23 H15 F O14	Full match	No results	No results	No match	No results	0.2	534.045	533.037	4.684	2.72493e+06	18	0	0				No matches found	No matches found	DDA for preferred ion	[M-H]-1	2.72493e+06		7.3
	FALSE		C8 H22 F2 N6 O S	Full match	No results	No results	No match	No results	-1.84	288.154	289.161	1.137	2.72315e+06	4	0	0				No matches found	No matches found	No MS2	[M+H]+1		2.72315e+06		8.4
	FALSE	Gaburedin F	C10 H18 N2 O5 S	Full match	No results	No results	Partial match	Full match	-1.31	278.093	279.101	2.782	2.71548e+06	13	0	0				Single match found	Single match found	DDA for preferred ion	[M+H]+1		2.71548e+06		6.7
	FALSE	2-(1,1-Dioxido-4-thiomorpholinyl)-3-methylbutanoic acid	C9 H17 N O4 S	Full match	No results	No results	Full match	No results	-1.16	235.088	236.095	2.914	2.71283e+06	14	0	0				No matches found	No matches found	DDA for preferred ion	[M+H]+1		2.71283e+06		8.4
	FALSE		C7 H18 F3 N4 P	Full match	No results	No results	No match	No results	-4.71	246.121	247.128	4.506	2.71169e+06	51	0	0				No matches found	No matches found	No MS2	[M+H]+1		2.71169e+06		4.6
	FALSE		C12 H27 F2 N3 O3 S	Full match	No results	No results	No match	No results	-1.19	331.174	332.181	4.58	2.70716e+06	6	0	0				No matches found	No matches found	DDA for preferred ion	[M+H]+1		2.70716e+06		6.7
	FALSE	L-Glutamine	C5 H10 N2 O3	Full match	Full match	No results	Full match	No results	-2.74	146.069	130.049	4.408	2.70666e+06	39	3	0	79.5	61.1		No matches found	No matches found	DDA for preferred ion	[M+H-NH3]+1		2.70666e+06		7.8
	FALSE	Malonic acid	C3 H4 O4	No results	Invalid mass	No results	No results	No results	-6.36	104.01	103.003	0.869	2.69693e+06	0	1	0	46.7	7.3		No matches found	No matches found	DDA for preferred ion	[M-H]-1	2.69693e+06		7.8
	FALSE	Pyridoxamine	C8 H12 N2 O2	No match	Invalid mass	No results	No match	No match	-101296	151.063	169.097	2.767	2.69572e+06	111	2	0	42.7	7.1		No matches found	Multiple matches found	DDA for other ion	[M+NH4]+1		2.69572e+06		5.1
	FALSE		C5 H F3 N O2 P	Full match	No results	No results	No results	No results	0.22	194.97	390.947	1.182	2.68783e+06	0	0	0				No matches found	No matches found	DDA for other ion	[2M+H]+1		2.68783e+06		8.9
	FALSE		C12 H25 N4 O12 P	Full match	No results	No results	No match	No results	-0.36	448.12	447.113	2.563	2.6821e+06	3	0	0				No matches found	No matches found	DDA for preferred ion	[M-H]-1	2.6821e+06		6.7
	FALSE	N-(3,4-Dimethoxybenzyl)-2-[(3R,4S)-3-{[5-(phenoxymethyl)-1,2-oxazol-3-yl]methyl}-4-piperidinyl]acetamide	C27 H33 N3 O5	No match	Invalid mass	No results	No match	No results	14.97	479.249	480.256	5.622	2.67952e+06	18	1	0	32.9	41.3		No matches found	No matches found	DDA for preferred ion	[M+H]+1		2.67952e+06		7.8
	FALSE	3-Hydroxysulfolane	C4 H8 O3 S	Full match	No results	No results	Full match	No results	-3.54	136.019	178.053	2.093	2.67536e+06	12	0	0				No matches found	No matches found	No MS2	[M+ACN+H]+1		2.67536e+06		7.3
	FALSE		C18 H35 N5 O2	Full match	No results	No results	No results	No results	-3.64	353.278	354.285	19.521	2.65985e+06	0	0	0				No matches found	No matches found	DDA for preferred ion	[M+H]+1		2.65985e+06		7.8
	FALSE	Kynurenine	C10 H12 N2 O3	Full match	No results	No results	Full match	No results	-2.72	208.084	226.118	2.616	2.65286e+06	124	0	0				No matches found	No matches found	DDA for preferred ion	[M+NH4]+1		2.65286e+06		6.2
	FALSE	2-Methyl-2-propanyl 4-[(1-amino-1-oxo-2-propanyl)amino]-3-({[(2-methyl-2-propanyl)oxy]carbonyl}amino)-4-oxobutanoate	C16 H29 N3 O6	Full match	No results	No results	Not the top hit	No results	-0.36	359.205	360.213	7.199	2.6523e+06	20	0	0				No matches found	No matches found	DDA for preferred ion	[M+H]+1		2.6523e+06		8.9
	FALSE		C4 H10 Cl N9 O2	Full match	No results	No results	No match	No results	1.24	251.065	284.098	2.102	2.65201e+06	15	0	0				No matches found	No matches found	No MS2	[M+H+MeOH]+1		2.65201e+06		7.8
	FALSE		C12 H25 F4 N7 O	Full match	No results	No results	No match	No results	-1.11	359.205	360.213	5.42	2.65109e+06	25	0	0				No matches found	No matches found	No MS2	[M+H]+1		2.65109e+06		8.9
	FALSE	Allosamizoline	C9 H16 N2 O4	Full match	No results	No results	Not the top hit	Full match	-2.38	216.11	217.118	2.097	2.64944e+06	15	0	0				No matches found	Multiple matches found	No MS2	[M+H]+1		2.64944e+06		8.4
	FALSE		C13 H21 F2 O4 P	Full match	No results	No results	No match	No match	4.22	310.116	311.123	1.269	2.64855e+06	70	0	0				No matches found	Multiple matches found	No MS2	[M+H]+1		2.64855e+06		7.3
	FALSE	Cyclo-(Leu-Ile)	C12 H22 N2 O2	Full match	No results	No results	Partial match	Full match	-2.52	226.168	227.175	20.435	2.64712e+06	38	0	0				No matches found	Single match found	DDA for preferred ion	[M+H]+1		2.64712e+06		4.6
	FALSE		C11 H26 F N3 O8	Full match	No results	No results	No match	No results	-2.82	347.169	348.177	3.947	2.64709e+06	6	0	0				No matches found	No matches found	DDA for preferred ion	[M+H]+1		2.64709e+06		1.3
	FALSE	Azacoccone E	C13 H15 N O6	Full match	No results	No results	Partial match	Full match	-0.71	281.09	282.097	5.623	2.64357e+06	30	0	0				No matches found	Multiple matches found	DDA for preferred ion	[M+H]+1		2.64357e+06		7.3
	FALSE	Cyclo-(Leu-Ile)	C12 H22 N2 O2	Full match	No results	No results	Partial match	Full match	-1.17	226.168	227.175	17.872	2.63454e+06	38	0	0				No matches found	Single match found	DDA for preferred ion	[M+H]+1		2.63454e+06		3.5
	FALSE		C19 H22 Cl N3 O P2 S	Full match	No results	No results	No match	No results	3.72	437.066	436.059	25.264	2.62813e+06	57	0	0				No matches found	No matches found	No MS2	[M-H]-1	2.62813e+06		7.8
	FALSE	Showdomycin	C9 H11 N O6	Full match	No results	No results	Not the top hit	Full match	-3.16	229.058	274.056	1.487	2.62393e+06	14	0	0				No matches found	Single match found	DDA for preferred ion	[M+FA-H]-1	2.62393e+06		7.3
	FALSE	N-Hexanoyl-L-homoserine lactone	C10 H17 N O3	Full match	No results	No results	Not the top hit	Full match	-0.91	199.121	217.155	6.254	2.62341e+06	66	0	0				No matches found	Single match found	No MS2	[M+NH4]+1		2.62341e+06		9.5
	FALSE	Guanine	C5 H5 N5 O	Full match	No results	No results	Full match	No results	-3.84	151.049	152.056	2.559	2.61364e+06	29	0	0				No matches found	No matches found	No MS2	[M+H]+1		2.61364e+06		7.3
	FALSE	1-acetoxy-N-salicyloyl-2-aminopropan-3-ol	C12 H15 N O5	Full match	No results	No results	Partial match	Full match	-0.56	253.095	254.102	3.446	2.61303e+06	42	0	0				No matches found	Multiple matches found	DDA for preferred ion	[M+H]+1		2.61303e+06		5.7
	FALSE	BCA 1	C21 H34 O5	Full match	No results	No results	Partial match	Full match	-2.1	366.24	365.233	26.006	2.61089e+06	39	0	0				No matches found	Multiple matches found	DDA for preferred ion	[M-H]-1	2.61089e+06		7.8
	FALSE	meprobamate	C9 H18 N2 O4	Full match	No results	No results	Full match	No results	-0.94	218.126	219.134	2.822	2.60457e+06	31	0	0				No matches found	No matches found	DDA for preferred ion	[M+H]+1		2.60457e+06		2.4
	FALSE		C38 H53 F6 N5 O3	Full match	No results	No results	No match	No results	-1.03	741.404	740.397	11.842	2.60432e+06	6	0	0				No matches found	No matches found	DDA for preferred ion	[M-H]-1	2.60432e+06		4.6
	FALSE			No results	No results	No results	No results	No results		1384.7	693.356	6.758	2.603e+06	0	0	0				No matches found	No matches found	DDA for other ion	[M+2H]+2		2.603e+06		2.9
	FALSE		C8 H17 F2 N3 O2 S	Full match	No results	No results	No match	No results	-1.53	257.101	256.093	0.863	2.6015e+06	63	0	0				No matches found	No matches found	DDA for preferred ion	[M-H]-1	2.6015e+06		7.3
	FALSE	Cyclo-(Ile-Ser)	C9 H16 N2 O3	Full match	No results	No results	Partial match	Full match	-2.79	200.116	233.149	1.267	2.59318e+06	29	0	0				No matches found	Single match found	No MS2	[M+H+MeOH]+1		2.59318e+06		4.6
	FALSE		C54 H91 N9 O10 S	Full match	No results	No results	No match	No results	0.07	1057.66	1056.65	28.544	2.59294e+06	3	0	0				No matches found	No matches found	DDA for preferred ion	[M-H]-1	2.59294e+06		4.6
	FALSE		C6 H2 F N4 P3 S3	Full match	No results	No results	No results	No results	4.33	337.865	336.858	21.423	2.58942e+06	0	0	0				No matches found	No matches found	No MS2	[M-H]-1	2.58942e+06		7.8
	FALSE	Tyr-gly-gly	C13 H17 N3 O5	Full match	No results	No results	Full match	No results	-0.82	295.117	296.124	2.895	2.58778e+06	35	0	0				No matches found	No matches found	DDA for preferred ion	[M+H]+1		2.58778e+06		5.7
	FALSE	3-[4-(4-Methoxyphenyl)-1-piperazinyl]-1-propanamine	C14 H23 N3 O	Full match	No results	No results	Full match	No results	-0.67	249.184	250.191	3.897	2.58635e+06	47	0	0				No matches found	No matches found	DDA for preferred ion	[M+H]+1		2.58635e+06		4
	FALSE		C28 H57 F6 N5 O2 P2	Full match	No results	No results	No match	No match	-4.6	671.386	336.7	4.043	2.58432e+06	3	0	0				No matches found	Single match found	DDA for other ion	[M+2H]+2		2.58432e+06		5.1
	FALSE	1-Methyl-2-{(3S)-1-[4-(2-pyridinyl)benzyl]-3-pyrrolidinyl}-1H-benzimidazole	C24 H24 N4	No match	Invalid mass	No results	No match	No results	-111409	327.179	369.213	2.595	2.57888e+06	54	1	0	41.9	7.1		No matches found	No matches found	DDA for other ion	[M+ACN+H]+1		2.57888e+06		5.7
	FALSE	4,5-Dihydro-2-thiophenylboronic acid	C4 H7 B O2 S	No results	No results	No results	Full match	No results	-0.61	130.026	129.019	0.822	2.5768e+06	1	0	0				No matches found	No matches found	DDA for preferred ion	[M-H]-1	2.5768e+06		7.8
	FALSE	Mepenzolate	C21 H25 N O3	No match	Invalid mass	No results	No match	No results	-13.27	339.179	340.186	6.198	2.57213e+06	19	3	0	61.4	42.8		No matches found	No matches found	DDA for preferred ion	[M+H]+1		2.57213e+06		6.7
	FALSE	Quwenzhi	C11 H21 N O3	Full match	No results	No results	Full match	No results	-2.74	215.152	216.159	14.172	2.56688e+06	30	0	0				No matches found	No matches found	DDA for preferred ion	[M+H]+1		2.56688e+06		7.3
	FALSE		C16 H25 P3	Full match	No results	No results	No match	No match	-3.63	310.116	311.123	2.109	2.56612e+06	66	0	0				No matches found	Multiple matches found	No MS2	[M+H]+1		2.56612e+06		5.1
	FALSE		C7 H22 F N9 O5	Full match	No results	No results	No match	No results	2.74	331.174	332.181	2.235	2.56533e+06	6	0	0				No matches found	No matches found	DDA for preferred ion	[M+H]+1		2.56533e+06		3.5
	FALSE		C14 H17 F O4 P2	Full match	No results	No results	No match	No results	-4.05	330.057	389.071	1.559	2.55469e+06	85	0	0				No matches found	No matches found	DDA for preferred ion	[M-H+HAc]-1	2.55469e+06		8.4
	FALSE	Icosanamide	C20 H41 N O	Full match	No results	No results	Full match	No results	-0.13	311.319	312.326	28.558	2.55146e+06	12	0	0				No matches found	No matches found	No MS2	[M+H]+1		2.55146e+06		5.7
	FALSE		C3 H2 Cl2 F3 N2 O8 P3 S4	Full match	No results	No results	No results	No results	0.38	541.724	542.731	1.187	2.54974e+06	0	0	0				No matches found	No matches found	No MS2	[M+H]+1		2.54974e+06		8.4
	FALSE		C59 H74 F3 N10 O3 P	Full match	No results	No results	No match	No match	0.01	1058.56	1059.57	18.587	2.54306e+06	13	0	0				No matches found	Single match found	DDA for preferred ion	[M+H]+1		2.54306e+06		9.5
	FALSE	2-Aminooctanedioic acid	C8 H15 N O4	Full match	Full match	No results	Partial match	No results	-3.86	189.099	188.092	2.968	2.54259e+06	48	1	0	38.3	60.9		No matches found	No matches found	DDA for preferred ion	[M-H]-1	2.54259e+06		8.9
	FALSE		C21 H44 F O8 P3	Full match	No results	No results	No match	No results	-2.49	536.222	537.229	2.381	2.53923e+06	53	0	0				No matches found	No matches found	No MS2	[M+H]+1		2.53923e+06		6.7
	FALSE	Nb-acetyltryptamine	C12 H14 N2 O	Full match	No results	No results	Full match	Full match	-0.91	202.11	203.118	10.931	2.53885e+06	159	0	0				No matches found	Single match found	DDA for preferred ion	[M+H]+1		2.53885e+06		7.8
	FALSE	N-Acetyl-DL-glutamic acid	C7 H11 N O5	Full match	Full match	No results	Full match	No results	-3.41	189.063	188.056	0.893	2.53636e+06	14	1	0	54.8	64.1		No matches found	No matches found	DDA for preferred ion	[M-H]-1	2.53636e+06		9.5
	FALSE	Glycitin	C22 H22 O10	Full match	Full match	Full match	Partial match	Not the top hit	0.33	446.121	447.129	9.359	2.53497e+06	54	2	2	99.8	10	87.6	Multiple matches found	Multiple matches found	DDA for preferred ion	[M+H]+1		2.53497e+06		9.5
	FALSE	Enamidin	C8 H13 N O4	Full match	No results	No results	Partial match	Full match	-2.3	187.084	170.081	2.75	2.53363e+06	52	0	0				No matches found	Multiple matches found	DDA for preferred ion	[M+H-H2O]+1		2.53363e+06		7.8
	FALSE		C25 H50 F2 S	Full match	No results	No results	No match	No results	0.5	420.36	421.368	29.138	2.52958e+06	27	0	0				No matches found	No matches found	No MS2	[M+H]+1		2.52958e+06		7.8
	FALSE	(2R,3S,4R,2'R,3'S,4'R)-5,5'-(Cyclododecylimino)di(1,2,3,4-pentanetetrol) (non-preferred name)	C22 H45 N O8	Full match	No results	No results	Not the top hit	No results	-0.1	451.314	452.322	20.428	2.52905e+06	3	0	0				No matches found	No matches found	No MS2	[M+H]+1		2.52905e+06		7.8
	FALSE		C15 H25 F3 N10	Full match	No results	No results	No match	No results	1.14	402.222	403.229	1.236	2.52861e+06	17	0	0				No matches found	No matches found	No MS2	[M+H]+1		2.52861e+06		10
	FALSE		C24 H20 F N O4 S4	Full match	No results	No results	No match	No results	0.18	533.026	532.019	25.223	2.52799e+06	10	0	0				No matches found	No matches found	DDA for preferred ion	[M-H]-1	2.52799e+06		7.8
	FALSE		C18 H19 N2 O4 P S	Full match	No results	No results	No match	No results	-1.19	390.08	391.087	4.335	2.52318e+06	102	0	0				No matches found	No matches found	DDA for preferred ion	[M+H]+1		2.52318e+06		4.6
	FALSE	Palythinol	C13 H22 N2 O6	Full match	No results	No results	Partial match	Full match	-0.24	302.148	344.182	2.87	2.522e+06	7	0	0				No matches found	Multiple matches found	DDA for other ion	[M+ACN+H]+1		2.522e+06		5.1
	FALSE	Acetyl-L-carnitine	C9 H17 N O4	Full match	No results	No results	Full match	No results	-1.57	203.115	204.123	6.479	2.52089e+06	43	0	0				No matches found	No matches found	DDA for preferred ion	[M+H]+1		2.52089e+06		7.3
	FALSE	L-Phenylalanine	C9 H11 N O2	Full match	Full match	No results	Full match	No results	-3.52	165.078	164.071	6.944	2.51887e+06	163	2	0	85.3	71.4		No matches found	No matches found	DDA for preferred ion	[M-H]-1	2.51887e+06		7.8
	FALSE	BOC-GLU-OTBU	C14 H25 N O6	Full match	No results	No results	Full match	No results	-1.68	303.168	302.16	18.334	2.51786e+06	15	0	0				No matches found	No matches found	DDA for preferred ion	[M-H]-1	2.51786e+06		7.8
	FALSE	hexobarbital	C12 H16 N2 O3	Full match	No results	No results	Full match	No results	-1.77	236.116	235.108	3.299	2.51738e+06	152	0	0				No matches found	No matches found	DDA for preferred ion	[M-H]-1	2.51738e+06		8.4
	FALSE		C52 H104 F2 N O10 P S2	Full match	No results	No results	No match	No match	0.01	1035.68	1034.67	29.025	2.51396e+06	3	0	0				No matches found	Multiple matches found	DDA for preferred ion	[M-H]-1	2.51396e+06		8.4
	FALSE	Myriocin	C21 H39 N O6	Not the top hit	Full match	No results	No match	Not the top hit	-1.33	401.277	400.27	19.855	2.50516e+06	12	2	0	56.7	7.8		No matches found	Multiple matches found	DDA for preferred ion	[M-H]-1	2.50516e+06		5.7
	FALSE	0N12JR32MR	C13 H21 N3 O3	Full match	No results	No results	Full match	No results	-0.95	267.158	268.165	3.914	2.50474e+06	49	0	0				No matches found	No matches found	DDA for preferred ion	[M+H]+1		2.50474e+06		4
	FALSE	Spermidine	C7 H19 N3	No results	Invalid mass	No results	No results	No results	1.99999e+06	435.472	146.165	1.091	2.50163e+06	0	1	0	34.3	6.7		No matches found	No matches found	DDA for other ion	[M+3H]+3		2.50163e+06		4
	FALSE		C7 H19 F N10 O8	Full match	No results	No results	No match	No results	1.99	390.138	391.146	1.228	2.49255e+06	152	0	0				No matches found	No matches found	DDA for preferred ion	[M+H]+1		2.49255e+06		9.5
	FALSE		C4 H3 F6 O3 P3	Full match	No results	No results	No match	No results	0.94	305.92	304.913	0.722	2.49119e+06	3	0	0				No matches found	No matches found	DDA for preferred ion	[M-H]-1	2.49119e+06		8.9
	FALSE		C25 H44 F N3 O7	Full match	No results	No results	No match	No results	1.3	517.317	518.324	19.693	2.48671e+06	3	0	0				No matches found	No matches found	DDA for preferred ion	[M+H]+1		2.48671e+06		10
	FALSE		C24 H21 F3 N4 O9	Full match	No results	No results	No match	No match	-0.02	566.126	565.119	7.891	2.48129e+06	24	0	0				Multiple matches found	No matches found	DDA for preferred ion	[M-H]-1	2.48129e+06		6.7
	FALSE	N-(4-Methoxy-1-methyl-1H-indazol-3-yl)-1-phenyl-5-propyl-1H-pyrazole-4-carboxamide	C22 H23 N5 O2	No match	Invalid mass	No results	No match	No results	14.64	389.191	390.198	1.218	2.48071e+06	3	3	0	39	6.9		No matches found	No matches found	DDA for preferred ion	[M+H]+1		2.48071e+06		4
	FALSE		C46 H62 F2 N4 O11	Full match	No results	No results	No match	No results	0.13	884.438	883.431	19.985	2.48057e+06	3	0	0				No matches found	No matches found	DDA for preferred ion	[M-H]-1	2.48057e+06		5.1
	FALSE	Azelaic acid	C9 H16 O4	Full match	Full match	Full match	Full match	Partial match	-3.01	188.104	187.097	12.716	2.48024e+06	27	1	1	96.8	90.3	78.6	No matches found	Multiple matches found	DDA for preferred ion	[M-H]-1	2.48024e+06		7.8
	FALSE		C25 H52 N O9 P	Full match	No results	No results	No match	No results	-1.81	541.337	540.33	24.855	2.47248e+06	35	0	0				No matches found	No matches found	DDA for preferred ion	[M-H]-1	2.47248e+06		7.8
	FALSE	N-Isobutyl-4,5-dimethoxy-2-nitrobenzamide	C13 H18 N2 O5	Full match	No results	No results	Full match	No results	-2.18	282.121	283.128	1.341	2.46191e+06	45	0	0				No matches found	No matches found	DDA for preferred ion	[M+H]+1		2.46191e+06		7.8
	FALSE	epsilon-(gamma-Glutamyl)-lysine	C11 H21 N3 O5	Full match	No results	No results	Full match	No results	-2.57	275.147	274.14	0.733	2.46117e+06	13	0	0				No matches found	No matches found	DDA for preferred ion	[M-H]-1	2.46117e+06		7.3
	FALSE	Leu-Gly-Gly	C10 H19 N3 O4	Full match	No results	No results	Full match	No results	-1.6	245.137	246.144	2.921	2.4597e+06	26	0	0				No matches found	No matches found	DDA for preferred ion	[M+H]+1		2.4597e+06		5.7
	FALSE	N-Acetylsphingosine	C20 H39 N O3	Full match	Full match	No results	Full match	No results	-1.63	341.292	342.3	19.909	2.45815e+06	15	1	0	83.9	9.2		No matches found	No matches found	DDA for preferred ion	[M+H]+1		2.45815e+06		7.3
	FALSE	2-(furan-2-yl)-6-(2S,3S,4-trihydroxybutyl)pyrazine	C12 H14 N2 O4	Full match	No results	No results	Partial match	Full match	-2.39	250.095	309.109	1.395	2.45534e+06	98	0	0				No matches found	Multiple matches found	DDA for other ion	[M-H+HAc]-1	2.45534e+06		7.3
	FALSE		C3 H Br N2 O3 P2 S2	Full match	No results	No results	No results	No results	-4.1	317.807	316.8	25.334	2.45425e+06	0	0	0				No matches found	No matches found	DDA for preferred ion	[M-H]-1	2.45425e+06		2.4
	FALSE	thr-arg	C10 H21 N5 O4	Full match	No results	No results	Full match	No results	-2.79	275.159	276.166	1.146	2.45059e+06	2	0	0				No matches found	No matches found	DDA for preferred ion	[M+H]+1		2.45059e+06		8.4
	FALSE	(3R)-2,3-Bis(4-fluorophenyl)-8-azabicyclo[3.2.1]octane	C19 H19 F2 N	Full match	No results	No results	Full match	No results	-2.67	299.148	300.155	2.553	2.44973e+06	2	0	0				No matches found	No matches found	No MS2	[M+H]+1		2.44973e+06		7.8
	FALSE		C22 H44 F2 N3 O2 P	Full match	No results	No results	No match	No results	1.62	451.315	452.322	24.933	2.44561e+06	1	0	0				No matches found	No matches found	No MS2	[M+H]+1		2.44561e+06		7.3
	FALSE		C32 H50 F2 O4	Full match	No results	No results	No match	No match	4.39	536.37	535.363	23.903	2.44513e+06	14	0	0				No matches found	Single match found	DDA for preferred ion	[M-H]-1	2.44513e+06		9.5
	FALSE	L-Tyrosine	C9 H11 N O3	No match	Invalid mass	Invalid mass	No match	No match	99461	199.084	180.066	1.109	2.44277e+06	35	4	1	77.1	67	57.1	No matches found	Multiple matches found	DDA for other ion	[M-H-H2O]-1	2.44277e+06		8.9
	FALSE	(3S)-N-[(1R,2S)-1-[(2R,4R)-4-(Benzyloxy)-2-pyrrolidinyl]-3-(3,5-difluorophenyl)-1-hydroxy-2-propanyl]-5-oxo-1-(3-pyridinylmethyl)-3-pyrrolidinecarboxamide	C31 H34 F2 N4 O4	Full match	No results	No results	Full match	No results	-3.68	564.253	565.26	3.985	2.44241e+06	4	0	0				No matches found	No matches found	DDA for preferred ion	[M+H]+1		2.44241e+06		10
	FALSE		C15 H29 F3 N4 O7	Full match	No results	No results	No match	No match	4.37	434.201	435.208	3.963	2.43802e+06	152	0	0				No matches found	Single match found	DDA for preferred ion	[M+H]+1		2.43802e+06		10
	FALSE	Indoline	C8 H9 N	Full match	No results	No results	Full match	No results	-2.21	119.073	120.081	3.855	2.43702e+06	17	0	0				No matches found	No matches found	DDA for preferred ion	[M+H]+1		2.43702e+06		4.6
	FALSE	CR377	C12 H16 O4	Full match	No results	No results	Partial match	Full match	-2.37	224.104	283.118	15.456	2.43638e+06	89	0	0				No matches found	Multiple matches found	DDA for preferred ion	[M-H+HAc]-1	2.43638e+06		7.8
	FALSE		C15 H15 F2 N2 O4 P	Full match	No results	No results	No match	No results	0.07	356.074	355.067	1.996	2.43609e+06	81	0	0				No matches found	No matches found	DDA for preferred ion	[M-H]-1	2.43609e+06		6.7
	FALSE	(2S,3R,4R,5S,6E,14S)-4-Acetoxy-2-ammonio-3,5,14-trihydroxy-6-icosenoate	C22 H41 N O7	Full match	Full match	No results	Not the top hit	Not the top hit	-0.39	431.288	432.295	15.663	2.43561e+06	7	1	0	48.6	44.2		No matches found	Multiple matches found	DDA for preferred ion	[M+H]+1		2.43561e+06		8.4
	FALSE		C14 H25 F2 O2 P	Full match	No results	No results	No match	No match	4.76	294.157	293.15	5.121	2.43544e+06	135	0	0				No matches found	Multiple matches found	DDA for preferred ion	[M-H]-1	2.43544e+06		7.3
	FALSE	Ac-Glu(OtBu)-OH	C11 H19 N O5	Full match	No results	No results	Full match	No results	-3.52	245.125	244.118	9.231	2.43433e+06	16	0	0				No matches found	No matches found	DDA for preferred ion	[M-H]-1	2.43433e+06		8.9
	FALSE	N-Acetylornithine	C7 H14 N2 O3	Full match	Full match	No results	Partial match	No results	-4.01	174.1	173.092	0.837	2.43164e+06	37	1	0	78.9	8.9		No matches found	No matches found	DDA for preferred ion	[M-H]-1	2.43164e+06		7.8
	FALSE		C8 H18 F2 N2 O2 S	Full match	No results	No results	No match	No results	-1.6	244.105	243.098	0.846	2.43014e+06	27	0	0				No matches found	No matches found	DDA for preferred ion	[M-H]-1	2.43014e+06		9.5
	FALSE	DL-4-Hydroxyphenyllactic acid	C9 H10 O4	No results	Invalid mass	No results	No results	No results	-252701	136.052	181.05	2.926	2.42475e+06	0	3	0	69.6	45.7		No matches found	No matches found	DDA for other ion	[M+FA-H]-1	2.42475e+06		7.8
	FALSE	Dipropyleneglycol dibenzoate	C20 H22 O5	Full match	Full match	No results	Not the top hit	Partial match	-0.82	342.146	365.136	20.527	2.42474e+06	175	1	0	99.9	10		Single match found	Multiple matches found	DDA for preferred ion	[M+Na]+1		2.42474e+06		9.5
	FALSE	4-Amino-7-phenylpyrazolo[5,1-c][1,2,4]triazine-3-carboxamide	C12 H10 N6 O	No match	Invalid mass	No results	No match	No match	-8.03	254.09	253.082	4.049	2.42305e+06	40	1	0	33.4	52.2		No matches found	Single match found	DDA for preferred ion	[M-H]-1	2.42305e+06		7.8
	FALSE	Gly-Arg	C8 H17 N5 O3	Full match	No results	No results	Full match	No results	-2.07	231.133	232.14	1.146	2.42265e+06	3	0	0				No matches found	No matches found	No MS2	[M+H]+1		2.42265e+06		7.3
	FALSE	D-(-)-Glutamine	C5 H10 N2 O3	No results	Full match	No results	Full match	No results	-4.99	146.068	145.061	0.8	2.41748e+06	39	1	0	36.5	6.8		No matches found	No matches found	DDA for preferred ion	[M-H]-1	2.41748e+06		7.3
	FALSE		C2 H N O6 P2 S	Full match	No results	No results	Invalid mass	No results	3.65	228.901	227.894	24.689	2.41385e+06	1	0	0				No matches found	No matches found	DDA for preferred ion	[M-H]-1	2.41385e+06		1.3
	FALSE			No results	No results	No results	No results	No results		133.875	132.867	29.507	2.41324e+06	0	0	0				No matches found	No matches found	DDA for preferred ion	[M-H]-1	2.41324e+06		1.3
	FALSE		C49 H99 F3 N5 O7 P S2	Full match	No results	No results	No match	No match	-0.01	1021.67	1020.66	28.541	2.41212e+06	3	0	0				No matches found	Multiple matches found	No MS2	[M-H]-1	2.41212e+06		6.7
	FALSE		C8 H2 F N O6 P2 S4	Full match	No results	No results	No results	No results	-1.85	416.822	458.855	1.106	2.40304e+06	0	0	0				No matches found	No matches found	DDA for other ion	[M+ACN+H]+1		2.40304e+06		7.8
	FALSE		C6 H4 F4	Full match	No results	No results	No match	No results	0.44	152.025	153.032	1.09	2.40127e+06	2	0	0				No matches found	No matches found	No MS2	[M+H]+1		2.40127e+06		2.4
	FALSE		C21 H40 F2 N3 O4 P	Full match	No results	No results	No match	No results	4.18	467.274	468.282	7.314	2.39971e+06	2	0	0				No matches found	No matches found	DDA for preferred ion	[M+H]+1		2.39971e+06		7.8
	FALSE		C14 H29 F4 N5 O11	Full match	No results	No results	No match	No results	1.57	519.181	520.188	1.236	2.3986e+06	79	0	0				No matches found	No matches found	No MS2	[M+H]+1		2.3986e+06		7.8
	FALSE	N-(4-{(R)-Hydroxy[(3R)-4-(4-methoxybenzyl)-5-oxo-3-morpholinyl]methyl}phenyl)-4-(2-methyl-2-propanyl)benzamide	C30 H34 N2 O5	No results	Invalid mass	No results	No match	No results	-35845.9	484.243	485.251	6.318	2.39382e+06	31	2	0	51.6	7.6		No matches found	No matches found	DDA for preferred ion	[M+H]+1		2.39382e+06		7.3
	FALSE		C7 H11 F O P2	Full match	No results	No results	No match	No match	-3.03	192.026	191.019	1.691	2.39148e+06	24	0	0				No matches found	Single match found	No MS2	[M-H]-1	2.39148e+06		5.7
	FALSE		C8 H16 F2 N2 S	Full match	No results	No results	No match	No match	-1.4	210.1	211.107	5.151	2.3883e+06	70	0	0				No matches found	Single match found	No MS2	[M+H]+1		2.3883e+06		4
	FALSE		C9 H18 F2 N2 O3 S	Full match	No results	No results	No match	No results	-1.74	272.1	290.134	2.642	2.37855e+06	5	0	0				No matches found	No matches found	DDA for other ion	[M+NH4]+1		2.37855e+06		7.3
	FALSE		C16 H4 F2 N6 S	Full match	No results	No results	No match	No match	-0.67	350.018	349.011	7.828	2.37654e+06	26	0	0				No matches found	Multiple matches found	DDA for preferred ion	[M-H]-1	2.37654e+06		4
	FALSE	Penipacid B	C14 H20 N2 O3	Full match	No results	No results	Partial match	Full match	-1.99	264.147	265.154	6.125	2.37629e+06	150	0	0				No matches found	Multiple matches found	DDA for preferred ion	[M+H]+1		2.37629e+06		7.8
	FALSE	Boc-Gln-Oh	C10 H18 N2 O5	Full match	No results	No results	Full match	No results	-2.21	246.121	245.114	2.471	2.37578e+06	49	0	0				No matches found	No matches found	DDA for preferred ion	[M-H]-1	2.37578e+06		7.8
	FALSE		C6 H Cl F3 N2 O4 P3 S	Full match	No results	No results	No results	No results	-1.98	381.85	380.843	0.776	2.37251e+06	0	0	0				No matches found	No matches found	No MS2	[M-H]-1	2.37251e+06		8.9
	FALSE	Cortivazol	C32 H38 N2 O5	No match	Invalid mass	No results	No match	No results	6.39	530.281	266.148	3.455	2.37235e+06	30	2	0	78.2	8.9		No matches found	No matches found	DDA for preferred ion	[M+2H]+2		2.37235e+06		7.8
	FALSE	Palmitoyl ethanolamide	C18 H37 N O2	Full match	Full match	No results	Partial match	No results	-0.01	299.282	300.29	22.781	2.37229e+06	48	2	0	66.6	43.7		No matches found	No matches found	DDA for preferred ion	[M+H]+1		2.37229e+06		7.8
	FALSE	N-{(1S,2S,8S,8aS)-8-Hydroxy-1,4a-dimethyl-7-[(2S)-1-oxo-1-(1-piperidinyl)-2-propanyl]decahydro-2-naphthalenyl}methanesulfonamide	C21 H38 N2 O4 S	No match	Invalid mass	No results	No match	No results	-17.59	414.248	415.255	6.989	2.36801e+06	6	1	0	38	58.6		No matches found	No matches found	DDA for preferred ion	[M+H]+1		2.36801e+06		7.3
	FALSE	1-Butyl-3-[2-(4-morpholinyl)ethyl]urea	C11 H23 N3 O2	Full match	No results	No results	Full match	No results	-2.64	229.178	230.186	2.094	2.36763e+06	7	0	0				No matches found	No matches found	No MS2	[M+H]+1		2.36763e+06		9.5
	FALSE	2-[(7-Chloro-1,2-dihydro-4-quinazolinyl)oxy]-1-(2,3-dihydro-1,4-benzodioxin-6-yl)-1-ethanol	C18 H17 Cl N2 O4	No match	Invalid mass	No match	No match	No match	-10.07	360.084	359.077	20.149	2.36685e+06	158	2	2	40	7	79.5	Multiple matches found	Multiple matches found	DDA for preferred ion	[M-H]-1	2.36685e+06		7.8
	FALSE	5-Amino-2-hydrazinopentanoic acid	C5 H13 N3 O2	Full match	No results	No results	Full match	No results	-3.33	147.1	130.097	1.758	2.3661e+06	3	0	0				No matches found	No matches found	No MS2	[M+H-H2O]+1		2.3661e+06		6.2
	FALSE		C7 H18 F3 N4 P S	Full match	No results	No results	No match	No match	-2.83	278.093	279.101	2.565	2.36574e+06	13	0	0				Single match found	Single match found	DDA for preferred ion	[M+H]+1		2.36574e+06		7.8
	FALSE		C8 H2 N4 O6 P2	Full match	No results	No results	No match	No results	-3.41	311.944	310.937	2.266	2.36375e+06	2	0	0				No matches found	No matches found	DDA for preferred ion	[M-H]-1	2.36375e+06		1.8
	FALSE		C4 H4 N2 O6 S	Full match	No results	No results	No match	No results	0.64	207.979	206.972	8.565	2.36306e+06	1	0	0				No matches found	No matches found	DDA for preferred ion	[M-H]-1	2.36306e+06		1.8
	FALSE		C57 H63 F2 N10 P	Full match	No results	No results	No match	No results	0.03	956.494	1001.49	20.311	2.36229e+06	14	0	0				No matches found	No matches found	DDA for other ion	[M+FA-H]-1	2.36229e+06		9.5
	FALSE	9-Hydroxynonanoic acid	C9 H18 O3	Full match	No results	No results	Full match	No results	-3.25	174.125	173.118	20.297	2.36098e+06	20	0	0				No matches found	No matches found	No MS2	[M-H]-1	2.36098e+06		6.7
	FALSE	N~2~-[(3S)-1-(Carboxymethyl)-2-oxo-2,3,4,5-tetrahydro-1H-1-benzazepin-3-yl]-N~6~-(2-hydroxyethyl)-L-lysine	C20 H29 N3 O6	Full match	No results	No results	Not the top hit	No results	0.09	407.206	408.213	10.555	2.36005e+06	62	0	0				No matches found	No matches found	DDA for preferred ion	[M+H]+1		2.36005e+06		9.5
	FALSE		C4 H7 F4 N5 O	Full match	No results	No results	No match	No match	-3.14	217.058	216.051	1.372	2.35763e+06	31	0	0				No matches found	Single match found	DDA for preferred ion	[M-H]-1	2.35763e+06		3.5
	FALSE		C9 H21 F N O2 P S	Full match	No results	No results	No match	No results	-3.18	257.101	258.108	2.094	2.35626e+06	52	0	0				No matches found	No matches found	No MS2	[M+H]+1		2.35626e+06		7.3
	FALSE	DL-Phenylalanine	C9 H11 N O2	Full match	No results	No results	Full match	No results	-3.24	165.078	164.071	9.113	2.35566e+06	163	0	0				No matches found	No matches found	DDA for preferred ion	[M-H]-1	2.35566e+06		7.8
	FALSE		C21 H43 F S2	Full match	No results	No results	No match	No results	1.33	378.28	377.272	28.316	2.35415e+06	21	0	0				No matches found	No matches found	DDA for preferred ion	[M-H]-1	2.35415e+06		4.6
	FALSE	8-amino-[1,4]diazonane-2,5-dione	C7 H13 N3 O2	Full match	No results	No results	Partial match	Full match	-0.44	171.101	155.081	2.476	2.34879e+06	16	0	0				No matches found	Single match found	No MS2	[M+H-NH3]+1		2.34879e+06		1.8
	FALSE	1-[Dodecyl(2-hydroxyethyl)amino]-3-{[(3aR,5R,5aS,8aS,8bR)-2,2,7,7-tetramethyltetrahydro-3aH-bis[1,3]dioxolo[4,5-b:4',5'-d]pyran-5-yl]methoxy}-2-propanol (non-preferred name)	C29 H55 N O8	Full match	No results	No results	Not the top hit	No match	0.41	545.393	546.4	24.73	2.34574e+06	5	0	0				No matches found	Single match found	DDA for preferred ion	[M+H]+1		2.34574e+06		7.3
	FALSE		C9 H26 N9 O3 P	Full match	No results	No results	No match	No results	1.13	339.19	322.187	2.119	2.33924e+06	7	0	0				No matches found	No matches found	No MS2	[M+H-H2O]+1		2.33924e+06		8.4
	FALSE	D-Mannoheptulose	C7 H14 O7	Full match	No results	No results	Full match	No results	-0.28	210.074	211.081	1.26	2.33616e+06	18	0	0				No matches found	No matches found	DDA for preferred ion	[M+H]+1		2.33616e+06		4
	FALSE	N-Phenylacetylglutamine	C13 H16 N2 O4	Full match	Full match	No results	Full match	Partial match	-1.85	264.111	263.103	5.151	2.33135e+06	109	1	0	93.6	9.7		No matches found	Multiple matches found	DDA for preferred ion	[M-H]-1	2.33135e+06		7.8
	FALSE		C70 H83 N7 O16 P2	Full match	No results	No results	No match	No results	-0.06	1339.54	668.761	4.157	2.32738e+06	2	0	0				No matches found	No matches found	DDA for preferred ion	[M-2H]-2	2.32738e+06		7.3
	FALSE	Hexaric acid	C6 H10 O8	Full match	No results	No results	Full match	No results	-3.6	210.037	191.019	1.532	2.32728e+06	12	0	0				No matches found	No matches found	No MS2	[M-H-H2O]-1	2.32728e+06		6.2
	FALSE		C61 H82 F N6 O8 P3	Full match	No results	No results	No match	No results	-0.01	1138.54	568.262	15.696	2.32574e+06	1	0	0				No matches found	No matches found	DDA for other ion	[M-2H]-2	2.32574e+06		8.9
	FALSE		C36 H40	Full match	No results	No results	No match	No results	-4.97	472.311	473.318	27.15	2.32511e+06	17	0	0				No matches found	No matches found	No MS2	[M+H]+1		2.32511e+06		8.4
	FALSE		C16 H32 F3 N6 O5 P	Full match	No results	No results	No match	No results	-1.6	476.212	477.219	2.565	2.32241e+06	132	0	0				No matches found	No matches found	No MS2	[M+H]+1		2.32241e+06		10
	FALSE		C8 H F4 O5 P	Full match	No results	No results	No results	No results	-3.38	283.949	284.956	2.67	2.3216e+06	0	0	0				No matches found	No matches found	DDA for other ion	[M+H]+1		2.3216e+06		1.8
	FALSE	2,2-Dichloropropanoate	C3 H3 Cl2 O2	No results	No results	No results	Full match	No results	-0.35	140.951	141.958	2.945	2.31734e+06	2	0	0				No matches found	No matches found	DDA for preferred ion	[M+H]+1		2.31734e+06		1.3
	FALSE	2-Methoxy-5-methylaniline	C8 H11 N O	Full match	Full match	No results	Not the top hit	Partial match	-2.38	137.084	138.091	2.666	2.31719e+06	79	2	0	58.7	42.4		No matches found	Single match found	DDA for preferred ion	[M+H]+1		2.31719e+06		8.9
	FALSE	2-Methylhippuric acid	C10 H11 N O3	Not the top hit	Full match	No results	Not the top hit	Partial match	-4.41	193.073	192.066	7.796	2.3163e+06	108	5	0	67.7	8.4		No matches found	Multiple matches found	DDA for preferred ion	[M-H]-1	2.3163e+06		7.8
	FALSE		C12 H20 F2 N2 O2 S	Full match	No results	No results	No match	No match	-1.56	294.121	295.128	3.925	2.31386e+06	4	0	0				No matches found	Multiple matches found	DDA for other ion	[M+H]+1		2.31386e+06		4
	FALSE	Tyrosyl-alpha-aspartylprolylalanylproline	C26 H35 N5 O9	Full match	No results	No results	Full match	No results	-1.3	561.243	560.235	13.363	2.31254e+06	1	0	0				No matches found	No matches found	DDA for preferred ion	[M-H]-1	2.31254e+06		9.5
	FALSE	1,2-Ethanediylbis(oxy-2,1-ethanediyl) dibutanoate	C14 H26 O6	Full match	No results	No results	Full match	No results	-0.96	290.173	308.207	16.673	2.30506e+06	6	0	0				No matches found	No matches found	DDA for preferred ion	[M+NH4]+1		2.30506e+06		5.7
	FALSE		C7 H12 F2 N2 S	Full match	No results	No results	No match	No match	0.16	194.069	195.076	2.587	2.30016e+06	96	0	0				No matches found	Multiple matches found	No MS2	[M+H]+1		2.30016e+06		7.3
	FALSE	N-fumaryl-L-alanine dimethyl ester	C9 H13 N O5	Full match	No results	No results	Partial match	Full match	-2.08	215.079	216.086	3.109	2.29846e+06	8	0	0				No matches found	Single match found	DDA for preferred ion	[M+H]+1		2.29846e+06		5.7
	FALSE	(2R,3S,4R,2'R,3'S,4'R)-5,5'-(Cyclododecylimino)di(1,2,3,4-pentanetetrol) (non-preferred name)	C22 H45 N O8	Full match	No results	No results	Not the top hit	No results	-0.24	451.314	452.322	24.723	2.29728e+06	3	0	0				No matches found	No matches found	DDA for preferred ion	[M+H]+1		2.29728e+06		4.6
	FALSE	Diprotin A	C17 H31 N3 O4	Full match	No results	No results	Full match	Full match	-1.4	341.231	342.238	9.71	2.2909e+06	24	0	0				No matches found	Single match found	DDA for preferred ion	[M+H]+1		2.2909e+06		7.3
	FALSE		C8 H18 F N10 O8 P	Full match	No results	No results	No match	No results	-4.11	432.101	474.135	2.442	2.28957e+06	82	0	0				No matches found	No matches found	DDA for preferred ion	[M+ACN+H]+1		2.28957e+06		6.7
	FALSE	3-{[(3S)-3-(5-Methyl-1,3-benzoxazol-2-yl)-1-pyrrolidinyl]methyl}quinoline	C22 H21 N3 O	No match	Invalid mass	No results	No match	No results	16.84	343.174	344.182	6.278	2.28338e+06	7	4	0	45.6	7.3		No matches found	No matches found	DDA for preferred ion	[M+H]+1		2.28338e+06		7.3
	FALSE		C17 H29 F N6 O6	Full match	No results	No results	No match	No results	-3.64	432.212	433.219	7.092	2.28312e+06	34	0	0				No matches found	No matches found	DDA for preferred ion	[M+H]+1		2.28312e+06		8.9
	FALSE		C36 H59 N3 O13	Full match	No results	No results	No match	No results	0.57	741.405	742.412	10.847	2.28263e+06	1	0	0				No matches found	No matches found	DDA for preferred ion	[M+H]+1		2.28263e+06		5.7
	FALSE	Bractein	C21 H20 O12	Full match	No results	No results	Partial match	Full match	-2.77	464.094	463.087	12.674	2.28026e+06	44	0	0				Multiple matches found	Single match found	No MS2	[M-H]-1	2.28026e+06		7.3
	FALSE	Cinnabaramide E	C19 H31 N O5	Full match	No results	No results	Not the top hit	Full match	-0.84	353.22	354.227	20.295	2.28019e+06	153	0	0				No matches found	Single match found	DDA for preferred ion	[M+H]+1		2.28019e+06		10
	FALSE		C4 H11 N2 O3 P S3	Full match	No results	No results	No match	No results	1.15	261.967	262.975	2.233	2.27633e+06	1	0	0				No matches found	No matches found	DDA for preferred ion	[M+H]+1		2.27633e+06		1.8
	FALSE		C14 H31 F N4 O6	Full match	No results	No results	No match	No results	-3.46	370.221	371.229	6.495	2.27519e+06	15	0	0				No matches found	No matches found	No MS2	[M+H]+1		2.27519e+06		8.4
	FALSE	5,2'-O-Dimethyluridine	C11 H16 N2 O6	Full match	No results	No results	Full match	No results	-2.32	272.1	290.134	1.26	2.2718e+06	36	0	0				No matches found	No matches found	DDA for other ion	[M+NH4]+1		2.2718e+06		7.8
	FALSE	2-{[(2S)-2-{3-[6-(1H-Imidazol-1-yl)-3-pyridinyl]-1,2,4-oxadiazol-5-yl}-1-pyrrolidinyl]methyl}-5-methoxyphenol	C22 H22 N6 O3	No match	Invalid mass	No results	No match	No results	-14.37	418.169	419.177	2.606	2.27024e+06	11	5	0	31.4	6.6		No matches found	No matches found	DDA for preferred ion	[M+H]+1		2.27024e+06		8.9
	FALSE		C44 H60 F2 N4 O8	Full match	No results	No results	No match	No results	0.33	810.438	809.431	21.716	2.26625e+06	15	0	0				No matches found	No matches found	DDA for preferred ion	[M-H]-1	2.26625e+06		7.8
	FALSE		C14 H30 N7 O5 P	Full match	No results	No results	No match	No results	1.51	407.205	406.198	11.317	2.26297e+06	1	0	0				No matches found	No matches found	DDA for preferred ion	[M-H]-1	2.26297e+06		9.5
	FALSE	Methyl 2,3,4-tri-O-acetyl-5-thio-beta-L-arabinopyranoside	C12 H18 O7 S	Full match	No results	No results	Full match	No results	-3.02	306.076	305.069	5.615	2.26058e+06	2	0	0				No matches found	No matches found	No MS2	[M-H]-1	2.26058e+06		8.4
	FALSE	Boc-Gln-Oh	C10 H18 N2 O5	Full match	No results	No results	Full match	No results	-2.76	246.121	245.114	1.13	2.25447e+06	49	0	0				No matches found	No matches found	DDA for preferred ion	[M-H]-1	2.25447e+06		6.2
	FALSE	Diethyl 5-{[(2E)-3-(1,5-dimethyl-1H-pyrazol-4-yl)-2-propenoyl]amino}-3-methyl-2,4-thiophenedicarboxylate	C19 H23 N3 O5 S	Full match	No results	No results	Full match	No results	4.38	405.138	404.13	0.854	2.25192e+06	96	0	0				No matches found	No matches found	No MS2	[M-H]-1	2.25192e+06		9.5
	FALSE	(2Z,4E)-2-hydroxymuconic acid	C6 H6 O5	Full match	No results	No results	Full match	No results	-4.8	158.021	157.013	1.159	2.24876e+06	17	0	0				No matches found	No matches found	No MS2	[M-H]-1	2.24876e+06		9.5
	FALSE	THI	C9 H14 N2 O5	Full match	No results	No results	Full match	No results	-2.32	230.09	231.097	2.146	2.24463e+06	28	0	0				No matches found	No matches found	DDA for preferred ion	[M+H]+1		2.24463e+06		9.5
	FALSE	Brevioxime	C15 H22 N2 O3	Full match	No results	No results	Partial match	Full match	-3.09	278.162	277.155	8.277	2.23958e+06	180	0	0				No matches found	Multiple matches found	DDA for preferred ion	[M-H]-1	2.23958e+06		7.8
	FALSE		C14 H25 F2 O2 P	Full match	No results	No results	No match	No match	4.45	294.157	293.15	2.982	2.23789e+06	135	0	0				No matches found	Multiple matches found	DDA for preferred ion	[M-H]-1	2.23789e+06		7.8
	FALSE	1-O-{(3β,5ξ,9ξ,18ξ)-3-[(3-O-Hexopyranosylhexopyranuronosyl)oxy]-28-oxoolean-12-en-28-yl}hexopyranose	C48 H76 O19	No results	Full match	No results	Not the top hit	No results	-0.7	956.497	957.505	17.785	2.2327e+06	13	1	0	51.3	44.7		No matches found	No matches found	DDA for preferred ion	[M+H]+1		2.2327e+06		7.8
	FALSE		C30 H41 F5 N O3 P3	Full match	No results	No results	No match	No match	-1.02	651.221	684.254	1.231	2.22887e+06	8	0	0				No matches found	Single match found	No MS2	[M+H+MeOH]+1		2.22887e+06		7.3
	FALSE	2-[4-(3-Amino-2-hydroxypropoxy)phenyl]acetamide	C11 H16 N2 O3	Full match	Full match	No results	Not the top hit	No results	-0.49	224.116	225.123	5.921	2.22795e+06	89	3	0	43.1	60.1		No matches found	No matches found	DDA for preferred ion	[M+H]+1		2.22795e+06		6.7
	FALSE			No results	No results	No results	No results	No results		158.961	141.958	2.169	2.22774e+06	0	0	0				No matches found	No matches found	No MS2	[M+H-H2O]+1		2.22774e+06		3.5
	FALSE	N-Acetyl-L-glutamine	C7 H12 N2 O4	No match	Invalid mass	No results	No match	No results	-319129	128.058	187.072	0.864	2.22709e+06	49	1	0	50.3	57.9		No matches found	No matches found	DDA for other ion	[M-H+HAc]-1	2.22709e+06		9.5
	FALSE	Confluenine A	C11 H22 N2 O3	Full match	No results	No results	Partial match	Full match	-2.74	230.162	229.155	3.022	2.22285e+06	30	0	0				No matches found	Multiple matches found	DDA for preferred ion	[M-H]-1	2.22285e+06		4
	FALSE		C19 H37 F3 N4 O5	Full match	No results	No results	No match	No results	4.3	458.274	459.281	3.968	2.22137e+06	14	0	0				No matches found	No matches found	DDA for preferred ion	[M+H]+1		2.22137e+06		10
	FALSE		C33 H51 F5 N7 P	Full match	No results	No results	No match	No results	-0.61	671.386	336.7	4.425	2.22126e+06	2	0	0				No matches found	No matches found	DDA for other ion	[M+2H]+2		2.22126e+06		8.9
	FALSE		C22 H41 F N4 O9	Full match	No results	No results	No match	No match	-2.8	524.284	525.292	4.394	2.22058e+06	31	0	0				No matches found	Multiple matches found	DDA for preferred ion	[M+H]+1		2.22058e+06		7.8
	FALSE		C15 H29 N O12	Full match	No results	No results	No match	No results	1.6	415.17	416.177	1.268	2.21996e+06	132	0	0				No matches found	No matches found	No MS2	[M+H]+1		2.21996e+06		8.9
	FALSE	Chlorogenic acid	C16 H18 O9	Not the top hit	Full match	Partial match	Full match	Partial match	-0.31	354.095	355.102	6.251	2.21812e+06	120	1	1	52.4	7.6	66.8	No matches found	Multiple matches found	DDA for preferred ion	[M+H]+1		2.21812e+06		7.3
	FALSE	5-methyl-1H-quinazoline-2,4-dione	C9 H8 N2 O2	Full match	No results	No results	Partial match	Full match	-3.07	176.058	177.065	2.181	2.21781e+06	99	0	0				No matches found	Single match found	DDA for preferred ion	[M+H]+1		2.21781e+06		8.9
	FALSE		C19 H40 F N O7	Full match	No results	No results	No match	No results	-2.74	413.278	414.285	17.104	2.21574e+06	23	0	0				No matches found	No matches found	DDA for preferred ion	[M+H]+1		2.21574e+06		8.4
	FALSE		C8 H26 N7 O4 P	Full match	No results	No results	No match	No results	0.77	315.179	314.171	1.878	2.2123e+06	13	0	0				No matches found	No matches found	DDA for preferred ion	[M-H]-1	2.2123e+06		5.1
	FALSE	3-amino-4,5,6-trihydroxy-2-methoxy-5-methyl-2-cyclohexen-1-one	C8 H13 N O5	Full match	No results	No results	Partial match	Full match	-1.17	203.079	204.086	2.588	2.21103e+06	20	0	0				No matches found	Multiple matches found	DDA for preferred ion	[M+H]+1		2.21103e+06		7.3
	FALSE		C38 H66 F2 N9 O6 P	Full match	No results	No results	No match	No results	0.16	813.484	814.492	17.55	2.2093e+06	2	0	0				No matches found	No matches found	DDA for preferred ion	[M+H]+1		2.2093e+06		10
	FALSE		C12 H26 F2 N O2 P	Full match	No results	No results	No match	No results	3.93	285.168	284.161	4.527	2.20451e+06	13	0	0				No matches found	No matches found	DDA for preferred ion	[M-H]-1	2.20451e+06		8.4
	FALSE		C15 H31 F2 N O16	Full match	No results	No results	No match	No results	0.11	519.161	518.154	0.857	2.20089e+06	64	0	0				No matches found	No matches found	No MS2	[M-H]-1	2.20089e+06		7.8
	FALSE	Dioxybenzone	C14 H12 O4	No match	Invalid mass	No results	No match	No results	-19.25	244.069	243.062	1.105	2.19824e+06	28	4	0	31	6.6		No matches found	No matches found	DDA for preferred ion	[M-H]-1	2.19824e+06		7.8
	FALSE		C27 H29 F2 N2 O11 P	Full match	No results	No results	No match	No match	-0.27	626.148	625.14	8.034	2.19776e+06	33	0	0				Multiple matches found	No matches found	DDA for preferred ion	[M-H]-1	2.19776e+06		7.8
	FALSE	Methyl cinnamate	C10 H10 O2	Full match	Full match	No results	Not the top hit	Partial match	-1.27	162.068	163.075	20.528	2.192e+06	88	2	0	41.9	7.1		No matches found	Multiple matches found	DDA for preferred ion	[M+H]+1		2.192e+06		9.5
	FALSE	Ornithine	C5 H12 N2 O2	No results	Invalid mass	No results	No results	No results	-5.81	132.089	131.082	0.799	2.19122e+06	0	1	0	39.7	7		No matches found	No matches found	DDA for preferred ion	[M-H]-1	2.19122e+06		7.8
	FALSE		C11 H23 F3 N5 P	Full match	No results	No results	No match	No results	-3.59	313.163	314.17	2.133	2.1911e+06	10	0	0				No matches found	No matches found	No MS2	[M+H]+1		2.1911e+06		3.5
	FALSE	Quinaldaldehyde	C10 H7 N O	Full match	No results	No results	Full match	No results	-1.94	157.052	175.086	3.998	2.18998e+06	14	0	0				No matches found	No matches found	DDA for preferred ion	[M+NH4]+1		2.18998e+06		8.9
	FALSE	4-Hydroxyephedrine	C10 H15 N O2	No match	Invalid mass	No results	No match	No match	-99446.4	163.1	164.107	10.345	2.18605e+06	119	2	0	43.1	43.2		No matches found	Multiple matches found	DDA for preferred ion	[M+H]+1		2.18605e+06		9.5
	FALSE	(+/-)-Gingerol	C17 H26 O4	No match	Invalid mass	No results	No match	No results	-61212.6	276.175	275.168	24.733	2.18219e+06	2	1	0	54.4	43.8		No matches found	No matches found	DDA for preferred ion	[M-H]-1	2.18219e+06		4.6
	FALSE		C53 H76 F2 N4 O14	Full match	No results	No results	No match	No match	0.03	1030.53	1031.54	17.642	2.18148e+06	13	0	0				No matches found	Single match found	DDA for preferred ion	[M+H]+1		2.18148e+06		8.9
	FALSE		C23 H32 O16	Full match	No results	No results	No match	No match	-0.89	564.169	563.161	6.175	2.18037e+06	42	0	0				No matches found	Single match found	No MS2	[M-H]-1	2.18037e+06		8.9
	FALSE			No results	No results	No results	No results	No results		116.01	175.024	0.914	2.17936e+06	0	0	0				No matches found	No matches found	DDA for other ion	[M-H+HAc]-1	2.17936e+06		8.4
	FALSE	N-{[(2R,4S,5R)-5-(3-Cyclohexyl-1-methyl-1H-pyrazol-5-yl)-1-azabicyclo[2.2.2]oct-2-yl]methyl}-4-morpholinecarboxamide	C23 H37 N5 O2	Not the top hit	Full match	No results	No match	No results	-4.79	415.293	414.285	21.863	2.17447e+06	3	1	0	35.5	41.3		No matches found	No matches found	DDA for preferred ion	[M-H]-1	2.17447e+06		7.8
	FALSE		C25 H34 F5 N2 O4 P	Full match	No results	No results	No match	No results	-1.54	552.217	553.224	2.273	2.17274e+06	51	0	0				No matches found	No matches found	DDA for preferred ion	[M+H]+1		2.17274e+06		8.9
	FALSE	2-methylcitric acid	C7 H10 O7	Full match	No results	No results	Full match	No results	-3.24	206.042	205.035	1.244	2.16946e+06	14	0	0				No matches found	No matches found	No MS2	[M-H]-1	2.16946e+06		7.8
	FALSE	Stearoyl ethanolamide	C20 H41 N O2	Full match	Full match	No results	Full match	No results	-1.65	327.313	328.32	24.232	2.16904e+06	14	2	0	77.8	48.8		No matches found	No matches found	DDA for preferred ion	[M+H]+1		2.16904e+06		7.3
	FALSE	4,5-Dihydro-2-thiophenylboronic acid	C4 H7 B O2 S	No results	No results	No results	Full match	No results	-0.77	130.026	111.008	1.107	2.16901e+06	1	0	0				No matches found	No matches found	No MS2	[M-H-H2O]-1	2.16901e+06		7.8
	FALSE	Cyclo-(Ile-Ser)	C9 H16 N2 O3	Full match	No results	No results	Partial match	Full match	-1.91	200.116	233.149	2.213	2.16731e+06	29	0	0				No matches found	Single match found	DDA for other ion	[M+H+MeOH]+1		2.16731e+06		8.9
	FALSE		C11 H23 F2 N5 O2 S	Full match	No results	No results	No match	No match	0.22	327.154	328.161	2.311	2.16724e+06	25	0	0				No matches found	Single match found	No MS2	[M+H]+1		2.16724e+06		5.7
	FALSE		C53 H105 F5 N5 O2 P3 S	Full match	No results	No results	No results	No results	0.5	1063.71	1064.72	27.271	2.16672e+06	0	0	0				No matches found	No matches found	DDA for preferred ion	[M+H]+1		2.16672e+06		7.8
	FALSE	Mifepristone	C29 H35 N O2	No match	Invalid mass	No results	No match	No results	11.99	429.272	428.265	19.428	2.16212e+06	36	1	0	44.3	62.1		No matches found	No matches found	DDA for preferred ion	[M-H]-1	2.16212e+06		8.4
	FALSE	Cyclo-(Leu-Ile)	C12 H22 N2 O2	Full match	No results	No results	Partial match	Full match	-1.7	226.168	227.175	20.304	2.15652e+06	38	0	0				No matches found	Single match found	DDA for preferred ion	[M+H]+1		2.15652e+06		2.9
	FALSE	(15Z)-9,12,13-Trihydroxy-15-octadecenoic acid	C18 H34 O5	Full match	Full match	No results	Partial match	Partial match	-1.88	330.24	329.233	20.54	2.15647e+06	12	1	0	82.6	49.3		No matches found	Multiple matches found	DDA for preferred ion	[M-H]-1	2.15647e+06		7.8
	FALSE		C7 H8 F4 N4 O2	Full match	No results	No results	No match	No match	-4.16	256.057	255.05	4.685	2.15478e+06	22	0	0				No matches found	Single match found	DDA for preferred ion	[M-H]-1	2.15478e+06		5.1
	FALSE	[(1S,7aR)-1-Hydroxy-4-oxido-2,3,5,7a-tetrahydro-1H-pyrrolizin-7-yl]methyl (2S,3S)-2,3-dihydroxy-2-isopropylbutanoate	C15 H25 N O6	Full match	No results	No results	Not the top hit	No results	-0.36	315.168	316.175	13.364	2.15471e+06	156	0	0				No matches found	No matches found	DDA for preferred ion	[M+H]+1		2.15471e+06		10
	FALSE	D(+)-Phenyllactic acid	C9 H10 O3	Full match	Full match	No results	Partial match	Partial match	-4.43	166.062	165.055	1.883	2.15333e+06	134	3	0	41	54.7		No matches found	Multiple matches found	DDA for preferred ion	[M-H]-1	2.15333e+06		4.6
	FALSE	Dl-fucosamin	C6 H13 N O4	Full match	No results	No results	Partial match	Full match	-3.09	163.084	164.091	1.164	2.15293e+06	82	0	0				No matches found	Multiple matches found	No MS2	[M+H]+1		2.15293e+06		7.8
	FALSE		C9 H21 N10 O P	Full match	No results	No results	No match	No match	-3.93	316.163	315.155	3.38	2.15217e+06	47	0	0				No matches found	Single match found	No MS2	[M-H]-1	2.15217e+06		7.3
	FALSE	Lumiquinone A	C17 H17 N O3	Full match	No results	No results	Partial match	Full match	-1.74	283.12	282.113	20.013	2.15098e+06	346	0	0				No matches found	Multiple matches found	DDA for preferred ion	[M-H]-1	2.15098e+06		7.8
	FALSE		C55 H98 F2 N5 O5 P3	Full match	No results	No results	No match	No match	-0.01	1039.67	1038.67	26.467	2.14953e+06	3	0	0				No matches found	Multiple matches found	No MS2	[M-H]-1	2.14953e+06		9.5
	FALSE		C5 H F3 N4	Full match	No results	No results	No match	No results	2.29	174.016	173.008	0.867	2.14501e+06	13	0	0				No matches found	No matches found	DDA for preferred ion	[M-H]-1	2.14501e+06		8.9
	FALSE	meprobamate	C9 H18 N2 O4	Full match	No results	No results	Full match	No results	-0.41	218.127	219.134	2.946	2.14469e+06	31	0	0				No matches found	No matches found	DDA for preferred ion	[M+H]+1		2.14469e+06		8.4
	FALSE	Nicorandil	C8 H9 N3 O4	Full match	No results	No results	Full match	No results	-1.35	211.059	212.066	1.225	2.14064e+06	16	0	0				No matches found	No matches found	DDA for preferred ion	[M+H]+1		2.14064e+06		4
	FALSE	(3beta,16beta,22S,25R)-16-({2-O-Acetyl-4-O-[2-O-(4-methoxybenzoyl)-beta-D-xylopyranosyl]-beta-D-xylopyranosyl}oxy)-3,26-dihydroxycholest-5-en-22-yl 2-O-acetyl-4-O-[2-O-(4-methoxybenzoyl)-beta-D-xylopy ranosyl]-beta-D-xylopyranoside	C67 H94 O26	No results	No results	No results	Full match	No results	2.95	1314.61	656.296	15.142	2.13668e+06	1	0	0				No matches found	No matches found	DDA for other ion	[M-2H]-2	2.13668e+06		8.9
	FALSE	Auxarthrol B	C16 H18 O9	Full match	No results	No results	Partial match	Full match	-2.34	354.094	353.087	10.666	2.13461e+06	39	0	0				No matches found	Multiple matches found	DDA for preferred ion	[M-H]-1	2.13461e+06		7.8
	FALSE	NNEI 2'-indazole isomer	C23 H23 N3 O	No match	Invalid mass	No results	No match	No match	14.32	357.189	356.182	3.015	2.13369e+06	92	1	0	50.7	7.5		No matches found	Single match found	DDA for preferred ion	[M-H]-1	2.13369e+06		6.7
	FALSE	Metolachlor morpholinone	C14 H19 N O2	Full match	Full match	No results	Partial match	No results	-0.94	233.141	234.149	9.226	2.13319e+06	228	6	0	71.2	49.7		No matches found	No matches found	DDA for preferred ion	[M+H]+1		2.13319e+06		6.2
	FALSE		C21 H54 N9 O3 P S4	Full match	No results	No results	No match	No results	0.73	639.297	640.305	2.494	2.13298e+06	17	0	0				No matches found	No matches found	No MS2	[M+H]+1		2.13298e+06		7.8
	FALSE		C6 H16 N2 O9	Full match	No results	No results	No match	No results	-1.04	260.085	259.078	0.737	2.13146e+06	32	0	0				No matches found	No matches found	DDA for preferred ion	[M-H]-1	2.13146e+06		9.5
	FALSE	D-(-)-Fructose	C6 H12 O6	Full match	Full match	No results	Partial match	No results	-3.91	180.063	179.055	1.705	2.12353e+06	170	4	0	47.1	42.8		No matches found	No matches found	DDA for preferred ion	[M-H]-1	2.12353e+06		3.5
	FALSE		C18 H41 N7 O6	Full match	No results	No results	No match	No results	4.83	451.314	452.321	22.1	2.12258e+06	1	0	0				No matches found	No matches found	DDA for preferred ion	[M+H]+1		2.12258e+06		6.7
	FALSE		C12 H20 N2 O6 S	Full match	No results	No results	No match	No match	-1.82	320.104	321.111	4.502	2.12081e+06	157	0	0				Multiple matches found	Multiple matches found	DDA for preferred ion	[M+H]+1		2.12081e+06		5.1
	FALSE		C17 H36 F3 N2 O6 P S2	Full match	No results	No results	No match	No results	-0.81	516.17	517.177	2.555	2.12015e+06	77	0	0				No matches found	No matches found	DDA for preferred ion	[M+H]+1		2.12015e+06		8.4
	FALSE		C41 H55 F2 N9 O16	Full match	No results	No results	No results	No results	-0.06	967.373	966.366	5.215	2.11724e+06	0	0	0				No matches found	No matches found	DDA for preferred ion	[M-H]-1	2.11724e+06		8.9
	FALSE		C4 H4 N O4 P3 S2	Full match	No results	No results	No results	No results	4.84	286.881	287.888	13.192	2.117e+06	0	0	0				No matches found	No matches found	DDA for preferred ion	[M+H]+1		2.117e+06		1.8
	FALSE	ascr#30	C23 H44 O6	Full match	No results	No results	Full match	No results	-0.87	416.313	458.347	21.944	2.11552e+06	13	0	0				No matches found	No matches found	DDA for other ion	[M+ACN+H]+1		2.11552e+06		7.3
	FALSE	Autoinducer I	C10 H15 N O4	Full match	No results	No results	Not the top hit	Full match	-2.49	213.1	212.092	7.171	2.11126e+06	39	0	0				No matches found	Single match found	DDA for preferred ion	[M-H]-1	2.11126e+06		7.8
	FALSE		C18 H34 F4 N2 O5	Full match	No results	No results	No match	No results	3.34	434.242	433.235	25.864	2.11026e+06	129	0	0				No matches found	No matches found	DDA for preferred ion	[M-H]-1	2.11026e+06		3.5
	FALSE	ACPC	C4 H7 N O2	Full match	No results	No results	Full match	No results	-3.75	101.047	180.068	2.098	2.10641e+06	50	0	0				No matches found	No matches found	No MS2	[M+DMSO+H]+1		2.10641e+06		9.5
	FALSE	N-Cyclohexyl-2-(methylsulfonyl)acetamide	C9 H17 N O3 S	Full match	Full match	No results	Partial match	No results	-2.32	219.092	218.085	8.815	2.10549e+06	19	1	0	39.6	7		No matches found	No matches found	DDA for preferred ion	[M-H]-1	2.10549e+06		7.8
	FALSE	Ethyl 2-[1-(3,5-dimethyl-2-furyl)ethylidene]hydrazine-1-carboxylate	C11 H16 N2 O3	Full match	Full match	No results	Partial match	No results	-3.06	224.115	471.22	5.414	2.1048e+06	89	1	0	45.6	60.8		No matches found	No matches found	DDA for preferred ion	[2M+Na]+1		2.1048e+06		1.8
	FALSE		C9 H3 N3 O4 S	Full match	No results	No results	No match	No results	1.85	248.985	291.019	6.265	2.10328e+06	1	0	0				No matches found	No matches found	DDA for preferred ion	[M+ACN+H]+1		2.10328e+06		6.7
	FALSE	2-{2-[5-(Ethoxycarbonyl)-2-morpholinoanilino]-2-oxoethoxy}acetic acid	C17 H22 N2 O7	No match	Full match	No results	Partial match	No results	-1.37	366.142	367.149	3.418	2.10011e+06	40	1	0	34.5	41.6		No matches found	No matches found	DDA for preferred ion	[M+H]+1		2.10011e+06		3.5
	FALSE		C38 H56 F3 N3 O14	Full match	No results	No results	No match	No match	-0.37	835.371	418.693	6.301	2.09945e+06	4	0	0				No matches found	Single match found	DDA for other ion	[M+2H]+2		2.09945e+06		6.7
	FALSE	TCMDC-123470	C9 H15 N3 O2	Full match	No results	No results	Full match	No results	-3.31	197.116	181.097	2.123	2.0976e+06	39	0	0				No matches found	No matches found	No MS2	[M+H-NH3]+1		2.0976e+06		5.1
	FALSE	Polyoxin C	C11 H15 N3 O8	Full match	No results	No results	Partial match	Full match	-1.73	317.085	376.099	0.839	2.09729e+06	1	0	0				No matches found	Single match found	No MS2	[M-H+HAc]-1	2.09729e+06		7.8
	FALSE	Boc-Gln-Oh	C10 H18 N2 O5	Full match	No results	No results	Full match	No results	-3.11	246.121	227.103	2.681	2.0968e+06	49	0	0				No matches found	No matches found	DDA for preferred ion	[M-H-H2O]-1	2.0968e+06		8.9
	FALSE		C23 H13 N4 O11 P	Full match	No results	No results	No match	No results	0.61	552.032	551.025	2.113	2.09624e+06	9	0	0				No matches found	No matches found	DDA for preferred ion	[M-H]-1	2.09624e+06		2.4
	FALSE	Caerulomycin F	C12 H12 N2 O2	Full match	No results	No results	Partial match	Full match	-2.14	216.089	217.097	6.445	2.09403e+06	230	0	0				No matches found	Multiple matches found	No MS2	[M+H]+1		2.09403e+06		5.1
	FALSE	3?,5?,6?-trihydroxycholestane	C27 H48 O3	Full match	No results	No results	Full match	No results	-1.92	420.36	419.352	29.777	2.09375e+06	27	0	0				No matches found	No matches found	DDA for preferred ion	[M-H]-1	2.09375e+06		8.4
	FALSE	Indoline	C8 H9 N	Full match	No results	No results	Full match	No results	-3.75	119.073	120.08	12.895	2.09244e+06	17	0	0				No matches found	No matches found	DDA for preferred ion	[M+H]+1		2.09244e+06		8.9
	FALSE	N-formylloline	C9 H14 N2 O2	Full match	No results	No results	Partial match	Full match	-2.58	182.105	183.112	4.467	2.09242e+06	99	0	0				No matches found	Multiple matches found	DDA for preferred ion	[M+H]+1		2.09242e+06		7.3
	FALSE		C11 H22 F2 N O4 P	Full match	No results	No results	No match	No results	4.05	301.127	282.109	1.413	2.09196e+06	15	0	0				No matches found	No matches found	No MS2	[M-H-H2O]-1	2.09196e+06		7.3
	FALSE		C8 H14 F N4 O3 P	Full match	No results	No results	No match	No match	-4.17	264.078	265.085	2.545	2.09195e+06	11	0	0				Single match found	Multiple matches found	DDA for preferred ion	[M+H]+1		2.09195e+06		7.8
	FALSE		C15 H38 N9 O5 P	Full match	No results	No results	No match	No match	3.04	455.275	456.282	7.36	2.09114e+06	7	0	0				No matches found	Single match found	DDA for preferred ion	[M+H]+1		2.09114e+06		5.7
	FALSE		C3 H7 F N O4 P	Full match	No results	No results	Invalid mass	No results	1.81	171.01	235.026	2.625	2.0902e+06	1	0	0				No matches found	No matches found	DDA for other ion	[M+ACN+Na]+1		2.0902e+06		8.4
	FALSE	alpha-ketoadipic acid	C6 H8 O5	Full match	No results	No results	Full match	No results	-4.81	160.036	205.035	1.114	2.08969e+06	26	0	0				No matches found	No matches found	DDA for preferred ion	[M+FA-H]-1	2.08969e+06		8.4
	FALSE		C17 H35 N7 O5	Full match	No results	No results	No match	No results	3.95	417.272	398.254	19.135	2.08944e+06	1	0	0				No matches found	No matches found	DDA for other ion	[M-H-H2O]-1	2.08944e+06		2.4
	FALSE	N-(2-Methoxyethyl)-3-{5-[(2S)-1-methyl-2-pyrrolidinyl]-1,2,4-oxadiazol-3-yl}-2-pyridinamine	C15 H21 N5 O2	Full match	Full match	No results	Not the top hit	No results	-1.45	303.169	304.176	3.407	2.0864e+06	157	2	0	40.6	7		No matches found	No matches found	DDA for preferred ion	[M+H]+1		2.0864e+06		7.8
	FALSE	Amylostatin XG	C19 H33 N O13	Full match	No results	No results	Full match	Full match	2.63	483.196	484.204	2.697	2.08395e+06	2	0	0				No matches found	Single match found	No MS2	[M+H]+1		2.08395e+06		8.4
	FALSE	Methyl N~2~-benzoyl-N~5~-carbamoyl-L-ornithinate	C14 H19 N3 O4	Full match	No results	No results	Full match	No results	-2.42	293.137	294.144	2.651	2.08333e+06	84	0	0				No matches found	No matches found	DDA for preferred ion	[M+H]+1		2.08333e+06		8.9
	FALSE		C49 H91 F6 N9 O17 P2 S2	Full match	No results	No results	No match	No results	0	1317.54	659.775	17.151	2.08002e+06	2	0	0				No matches found	No matches found	DDA for other ion	[M+2H]+2		2.08002e+06		10
	FALSE		C63 H103 O11 P	Full match	No results	No results	No match	No results	0	1066.72	1067.73	24.295	2.07694e+06	1	0	0				No matches found	No matches found	No MS2	[M+H]+1		2.07694e+06		7.8
	FALSE	(3R,5R)-1,3,5-Trihydroxy-4-{[(2E)-3-(4-hydroxy-3-methoxyphenyl)-2-propenoyl]oxy}cyclohexanecarboxylic acid	C17 H20 O9	Not the top hit	Full match	No results	Not the top hit	Partial match	-2.57	368.11	367.103	4.842	2.07574e+06	30	1	0	41.2	42		No matches found	Multiple matches found	DDA for preferred ion	[M-H]-1	2.07574e+06		7.8
	FALSE	Valanimycin	C7 H12 N2 O3	Full match	No results	No results	Partial match	Full match	-3.9	172.084	231.098	0.855	2.07409e+06	18	0	0				No matches found	Multiple matches found	No MS2	[M-H+HAc]-1	2.07409e+06		9.5
	FALSE		C17 H37 N O S2	Full match	No results	No results	No match	No results	-3.95	335.23	336.238	29.575	2.07238e+06	1	0	0				No matches found	No matches found	DDA for preferred ion	[M+H]+1		2.07238e+06		4.6
	FALSE	1-{(1S,2S,3S,4R,5R)-3-Hydroxy-4-[(2-methoxyethyl)amino]-6,8-dioxabicyclo[3.2.1]oct-2-yl}-3-(3-methoxyphenyl)urea	C17 H25 N3 O6	No match	Invalid mass	No results	No match	No match	-49052.6	349.163	350.171	3.167	2.07057e+06	44	1	0	43.9	60.3		No matches found	Single match found	DDA for preferred ion	[M+H]+1		2.07057e+06		2.9
	FALSE	1,2-Ethanediylbis(oxy-2,1-ethanediyl) dibutanoate	C14 H26 O6	Full match	No results	No results	Full match	No results	-0.56	290.173	313.162	25.637	2.06932e+06	6	0	0				No matches found	No matches found	DDA for preferred ion	[M+Na]+1		2.06932e+06		5.7
	FALSE		C9 H10 F3 N7	Full match	No results	No results	No match	No results	1.3	273.095	318.093	0.831	2.06867e+06	38	0	0				No matches found	No matches found	No MS2	[M+FA-H]-1	2.06867e+06		9.5
	FALSE	Di-L-phenylalanine	C18 H20 N2 O3	Full match	No results	No results	Full match	No results	-3.06	312.146	311.139	10.485	2.06641e+06	449	0	0				No matches found	No matches found	DDA for preferred ion	[M-H]-1	2.06641e+06		9.5
	FALSE	(+/-)-Gingerol	C17 H26 O4	No match	Invalid mass	No results	No match	No results	-61213.9	276.175	275.168	24.376	2.05973e+06	2	1	0	46.9	7.3		No matches found	No matches found	DDA for preferred ion	[M-H]-1	2.05973e+06		2.9
	FALSE	L-Alanyl-L-valyl-L-prolyl-L-isoleucine	C19 H34 N4 O5	Full match	No results	No results	Full match	No results	-1.4	398.252	397.245	8.432	2.05945e+06	5	0	0				No matches found	No matches found	DDA for preferred ion	[M-H]-1	2.05945e+06		7.8
	FALSE		C21 H34 F3 N5	Full match	No results	No results	No match	No results	1.09	413.277	412.27	20.973	2.05893e+06	1	0	0				No matches found	No matches found	DDA for preferred ion	[M-H]-1	2.05893e+06		9.5
	FALSE		C35 H58 N8 O13	Full match	No results	No results	No match	No results	-0.01	798.412	400.213	6.097	2.05564e+06	6	0	0				No matches found	No matches found	DDA for preferred ion	[M+2H]+2		2.05564e+06		7.3
	FALSE		C9 H17 N O3 S2	Full match	No results	No results	No match	No results	-0.27	251.065	284.098	1.272	2.05048e+06	15	0	0				No matches found	No matches found	No MS2	[M+H+MeOH]+1		2.05048e+06		7.3
	FALSE		C2 H N2 O4 P	Full match	No results	No results	No results	No results	2.11	147.968	146.96	0.711	2.04886e+06	0	0	0				No matches found	No matches found	DDA for preferred ion	[M-H]-1	2.04886e+06		8.4
	FALSE		C13 H26 F N5 O5	Full match	No results	No results	No match	No results	-4.02	351.19	352.198	2.102	2.04557e+06	24	0	0				No matches found	No matches found	No MS2	[M+H]+1		2.04557e+06		8.9
	FALSE	(6R)-5-Acetamido-2,6-anhydro-3,4,5-trideoxy-4-[(diaminomethylene)amino]-6-[(1R,2R)-1-ethoxy-2,3-dihydroxypropyl]-L-threo-hex-2-enonic acid	C14 H24 N4 O7	Full match	No results	No results	Full match	No results	-0.97	360.164	361.171	3.107	2.04547e+06	6	0	0				No matches found	No matches found	DDA for preferred ion	[M+H]+1		2.04547e+06		5.7
	FALSE		C66 H102 F2 N4 O11 P2	Full match	No results	No results	No results	No results	0.16	1226.7	409.907	7.237	2.04155e+06	0	0	0				No matches found	No matches found	DDA for other ion	[M+3H]+3		2.04155e+06		4
	FALSE	Neochlorogenic acid	C16 H18 O9	No match	Full match	Full match	Full match	Partial match	-1.4	354.095	353.087	4.709	2.04151e+06	82	2	3	86.2	71.8	88.7	No matches found	Multiple matches found	DDA for preferred ion	[M-H]-1	2.04151e+06		7.3
	FALSE		C24 H21 F3 N4 O9	Full match	No results	No results	No match	No match	0.41	566.126	565.119	8.327	2.04048e+06	25	0	0				Multiple matches found	No matches found	DDA for preferred ion	[M-H]-1	2.04048e+06		7.3
	FALSE		C14 H33 F N4 O7	Full match	No results	No results	No match	No results	-2.76	388.232	389.24	2.728	2.04031e+06	6	0	0				No matches found	No matches found	DDA for preferred ion	[M+H]+1		2.04031e+06		10
	FALSE	Indole-3-acetic acid	C10 H9 N O2	Full match	Full match	No results	Full match	Partial match	-4.57	175.063	174.055	8.278	2.03924e+06	132	2	0	78	8.9		No matches found	Multiple matches found	DDA for preferred ion	[M-H]-1	2.03924e+06		7.8
	FALSE	Corchorifatty acid F	C18 H32 O5	Full match	Full match	No results	Full match	Not the top hit	-1.53	328.224	327.217	19.919	2.03865e+06	18	1	0	92.1	48.5		No matches found	Multiple matches found	DDA for preferred ion	[M-H]-1	2.03865e+06		8.9
	FALSE	TDIQ	C10 H11 N O2	Full match	Full match	No results	Partial match	Partial match	-1.3	177.079	178.086	4.657	2.03796e+06	119	1	0	32.7	41.3		No matches found	Multiple matches found	DDA for preferred ion	[M+H]+1		2.03796e+06		2.4
	FALSE		C15 H22 F2 N O3 P	Full match	No results	No results	No match	No results	2.93	333.132	332.124	5.018	2.03774e+06	14	0	0				No matches found	No matches found	DDA for preferred ion	[M-H]-1	2.03774e+06		7.8
	FALSE		C13 H9 Cl F O3 P	Full match	No results	No results	No match	No results	-1	297.996	280.993	1.101	2.03699e+06	18	0	0				No matches found	No matches found	No MS2	[M+H-H2O]+1		2.03699e+06		6.2
	FALSE		C26 H41 F2 N	Full match	No results	No results	No results	No results	3.06	405.322	406.329	25.104	2.0367e+06	0	0	0				No matches found	No matches found	No MS2	[M+H]+1		2.0367e+06		1.3
	FALSE		C5 H2 F N3 O P2 S	Full match	No results	No results	No results	No results	1.66	232.938	231.931	0.092	2.03473e+06	0	0	0				No matches found	No matches found	No MS2	[M-H]-1	2.03473e+06		2.9
	FALSE		C14 H26 F2 N O2 P	Full match	No results	No results	No match	No match	4.1	309.168	310.176	2.092	2.0331e+06	1	0	0				No matches found	Single match found	No MS2	[M+H]+1		2.0331e+06		7.3
	FALSE		C8 H11 F N2 S	Full match	No results	No results	No match	No results	3.19	186.063	371.119	0.83	2.03262e+06	37	0	0				No matches found	No matches found	DDA for other ion	[2M-H]-1	2.03262e+06		7.8
	FALSE		C52 H79 F3 N6 O8 P2	Full match	No results	No results	No match	No match	-0.14	1034.54	518.277	9.955	2.03149e+06	6	0	0				No matches found	Multiple matches found	DDA for preferred ion	[M+2H]+2		2.03149e+06		8.9
	FALSE		C57 H78 F6 N7 O4 P	Full match	No results	No results	No results	No results	-0.69	1069.57	533.781	12.62	2.02872e+06	0	0	0				No matches found	No matches found	DDA for other ion	[M-2H]-2	2.02872e+06		7.8
	FALSE	1-(4-Amino-1,2,5-oxadiazol-3-yl)-N'-[(E)-3-cyclohexen-1-ylmethylene]-5-(methoxymethyl)-1H-1,2,3-triazole-4-carbohydrazide	C14 H18 N8 O3	Full match	No results	No results	Not the top hit	No results	-4.39	346.149	347.156	2.328	2.02742e+06	8	0	0				No matches found	No matches found	DDA for preferred ion	[M+H]+1		2.02742e+06		7.3
	FALSE	Farylhydrazone C	C11 H12 N2 O3	Full match	No results	No results	Partial match	Full match	-2.48	220.084	253.118	2.634	2.02595e+06	128	0	0				No matches found	Single match found	DDA for other ion	[M+H+MeOH]+1		2.02595e+06		7.3
	FALSE	2-Methylbenzoic acid	C8 H8 O2	No results	Invalid mass	No results	No results	No results	-5.73	136.052	135.044	11.068	2.02479e+06	0	2	0	61	44.6		No matches found	No matches found	DDA for preferred ion	[M-H]-1	2.02479e+06		7.8
	FALSE	Confluenine A	C11 H22 N2 O3	Full match	No results	No results	Partial match	Full match	-3	230.162	229.155	2.529	2.02303e+06	30	0	0				No matches found	Multiple matches found	DDA for preferred ion	[M-H]-1	2.02303e+06		6.7
	FALSE	Di-L-phenylalanine	C18 H20 N2 O3	Full match	No results	No results	Full match	No results	-2.07	312.147	313.154	10.26	2.02099e+06	434	0	0				No matches found	No matches found	DDA for preferred ion	[M+H]+1		2.02099e+06		7.8
	FALSE	(4E,8E)-10-(4-Hydroxy-6-methoxy-7-methyl-3-oxo-1,3-dihydro-2-benzofuran-5-yl)-4,8-dimethyl-4,8-decadienoic acid	C22 H28 O6	No match	Invalid mass	No results	No match	No results	17.52	388.195	389.203	4.508	2.02078e+06	52	3	0	42.8	7.1		No matches found	No matches found	DDA for preferred ion	[M+H]+1		2.02078e+06		2.9
	FALSE		C11 H19 F2 O3 P	Full match	No results	No results	No match	No results	3.98	268.105	267.098	5.737	2.01871e+06	42	0	0				No matches found	No matches found	DDA for preferred ion	[M-H]-1	2.01871e+06		7.8
	FALSE		C2 H4 N3 O P S2	Full match	No results	No results	No results	No results	2.6	180.954	222.988	1.203	2.01571e+06	0	0	0				No matches found	No matches found	No MS2	[M+ACN+H]+1		2.01571e+06		8.4
	FALSE	α-Zearalanol	C18 H26 O5	No match	Invalid mass	No results	No match	No results	68223.3	344.158	345.165	2.92	2.01336e+06	7	1	0	64.3	8.2		No matches found	No matches found	DDA for preferred ion	[M+H]+1		2.01336e+06		6.2
	FALSE	1,2-Ethanediylbis(oxy-2,1-ethanediyl) dibutanoate	C14 H26 O6	Full match	No results	No results	Full match	No results	-0.49	290.173	313.162	24.948	2.01308e+06	6	0	0				No matches found	No matches found	DDA for preferred ion	[M+Na]+1		2.01308e+06		8.4
	FALSE		C9 H23 F2 N5 S	Full match	No results	No results	No match	No results	-1.83	271.164	272.171	1.139	2.01117e+06	3	0	0				No matches found	No matches found	No MS2	[M+H]+1		2.01117e+06		8.4
	FALSE		C24 H52 N7 O16 P	Full match	No results	No results	No match	No results	0.34	725.321	724.314	8.176	2.01039e+06	1	0	0				No matches found	No matches found	DDA for preferred ion	[M-H]-1	2.01039e+06		8.9
	FALSE		C52 H108 F2 N O9 P3 S	Full match	No results	No results	No match	No match	-0.22	1053.69	1054.7	23.066	2.00538e+06	1	0	0				No matches found	Multiple matches found	DDA for preferred ion	[M+H]+1		2.00538e+06		8.9
	FALSE		C13 H26 N7 O5 P	Full match	No results	No results	No match	No results	3.34	391.175	392.182	8.227	2.00525e+06	111	0	0				No matches found	No matches found	DDA for preferred ion	[M+H]+1		2.00525e+06		6.2
	FALSE		C61 H85 N7 O8	Full match	No results	No results	No match	No match	-0.01	1043.65	1042.64	28.051	2.00491e+06	1	0	0				No matches found	Single match found	DDA for preferred ion	[M-H]-1	2.00491e+06		8.4
	FALSE	2-[(2R,4aS,8S,8aS)-8-{2-[(4aS,7R,8aR)-7-(1-Carboxyvinyl)-1-hydroxy-4a-methyl-2-oxo-1,2,4a,5,6,7,8,8a-octahydro-1-naphthalenyl]ethyl}-4a-methyl-7-oxo-1,2,3,4,4a,7,8,8a-octahydro-2-naphthalenyl]acrylic acid	C30 H38 O7	No match	Invalid mass	No results	No match	No results	-13.91	510.255	511.262	2.223	2.00349e+06	8	1	0	63.5	8.2		No matches found	No matches found	DDA for preferred ion	[M+H]+1		2.00349e+06		4.6
	FALSE	N-acetyl-beta-D-glucosaminylamine	C8 H16 N2 O5	Full match	No results	No results	Full match	No results	-1.31	220.106	262.139	1.226	2.00213e+06	8	0	0				No matches found	No matches found	DDA for preferred ion	[M+ACN+H]+1		2.00213e+06		8.9
	FALSE	Pirimiphos ethyl	C13 H24 N3 O3 P S	No match	Invalid mass	No results	No match	No results	13.91	333.132	334.14	7.074	2.00121e+06	68	1	0	30.5	6.5		No matches found	No matches found	DDA for preferred ion	[M+H]+1		2.00121e+06		7.3
	FALSE		C45 H57 F6 N7 O6 P2	Full match	No results	No results	No results	No results	-0.06	967.375	968.382	6.728	1.99475e+06	0	0	0				No matches found	No matches found	DDA for preferred ion	[M+H]+1		1.99475e+06		7.3
	FALSE	Pleurocybellaziridin	C5 H9 N O2	No results	No results	No results	Partial match	Full match	-4.53	115.063	157.097	2.094	1.99225e+06	72	0	0				No matches found	Single match found	DDA for other ion	[M+ACN+H]+1		1.99225e+06		6.7
	FALSE	Penipacid B	C14 H20 N2 O3	Full match	No results	No results	Partial match	Full match	-1.29	264.147	265.154	6.884	1.99206e+06	150	0	0				No matches found	Multiple matches found	DDA for other ion	[M+H]+1		1.99206e+06		7.8
	FALSE	5K8XI641G3	C6 H10 N2	Full match	No results	No results	Full match	No results	-2.35	110.084	111.091	29.817	1.9903e+06	26	0	0				No matches found	No matches found	No MS2	[M+H]+1		1.9903e+06		5.7
	FALSE	N-Acetyl-DL-tryptophan	C13 H14 N2 O3	Full match	Full match	No results	Full match	Not the top hit	-2.09	246.1	245.093	9.448	1.98981e+06	231	2	0	65.5	63.1		No matches found	Multiple matches found	DDA for preferred ion	[M-H]-1	1.98981e+06		7.3
	FALSE	Diazinon	C12 H21 N2 O3 P S	No match	Invalid mass	No results	No match	No match	13.99	304.105	305.113	5.617	1.98939e+06	104	1	0	36.8	38.8		No matches found	Single match found	DDA for preferred ion	[M+H]+1		1.98939e+06		6.7
	FALSE		C25 H32 Cl F	Full match	No results	No results	No match	No match	-3.1	386.216	387.224	5.057	1.98758e+06	23	0	0				No matches found	Single match found	DDA for other ion	[M+H]+1		1.98758e+06		1.3
	FALSE	2-Methyl-2-propanyl 4-{4-[(4-fluorobenzyl)carbamoyl]-1-(4-fluorophenyl)-1H-pyrazol-5-yl}-1-piperidinecarboxylate	C27 H30 F2 N4 O3	Full match	No results	No results	Not the top hit	No match	2.81	496.23	495.223	22.673	1.98642e+06	66	0	0				No matches found	Single match found	DDA for preferred ion	[M-H]-1	1.98642e+06		9.5
	FALSE	(2R)-N-[(2S)-1-(Dimethylamino)-3,3-dimethyl-1-oxo-2-butanyl]-2-{[formyl(hydroxy)amino]methyl}hexanamide	C16 H31 N3 O4	Full match	No results	No results	Full match	No results	-1	329.231	330.238	8.685	1.98568e+06	15	0	0				No matches found	No matches found	No MS2	[M+H]+1		1.98568e+06		7.8
	FALSE		C18 H30 F2 N O4 P	Full match	No results	No results	No match	No results	2.28	393.189	392.182	11.453	1.98537e+06	22	0	0				No matches found	No matches found	DDA for preferred ion	[M-H]-1	1.98537e+06		7.8
	FALSE	Gly-Leu	C8 H16 N2 O3	Full match	No results	No results	Full match	No results	-4	188.115	187.108	1.078	1.98403e+06	40	0	0				No matches found	No matches found	No MS2	[M-H]-1	1.98403e+06		6.7
	FALSE		C52 H87 F6 N5 O7	Full match	No results	No results	No match	No match	-0.11	1007.65	1008.66	23.682	1.98318e+06	5	0	0				No matches found	Single match found	DDA for preferred ion	[M+H]+1		1.98318e+06		8.4
	FALSE	Sphingofungin F	C21 H39 N O6	Full match	No results	No results	Partial match	Full match	-0.88	401.277	402.285	17.447	1.98108e+06	17	0	0				No matches found	Multiple matches found	DDA for preferred ion	[M+H]+1		1.98108e+06		9.5
	FALSE		C8 H26 N7 O6 P	Full match	No results	No results	No match	No results	0.64	347.168	346.161	3.139	1.98018e+06	111	0	0				No matches found	No matches found	DDA for preferred ion	[M-H]-1	1.98018e+06		5.1
	FALSE		C21 H30 N O5 P S	Full match	No results	No results	No match	No results	0.32	439.158	440.166	2.123	1.97982e+06	8	0	0				No matches found	No matches found	No MS2	[M+H]+1		1.97982e+06		8.4
	FALSE	Desloratadine	C19 H19 Cl N2	No match	Invalid mass	No results	No match	No match	11.11	310.127	311.134	2.707	1.97509e+06	14	2	0	45.5	7.3		No matches found	Single match found	DDA for preferred ion	[M+H]+1		1.97509e+06		6.7
	FALSE	Ecdysterone	C27 H44 O7	No match	Invalid mass	No results	No match	No results	-45771.1	458.324	481.314	23.645	1.9747e+06	1	2	0	84.5	9.2		No matches found	No matches found	DDA for other ion	[M+Na]+1		1.9747e+06		7.3
	FALSE	2-Butoxyethanol acetate	C8 H16 O3	Full match	No results	No results	Full match	No results	-3.95	160.109	159.102	16.481	1.9744e+06	42	0	0				No matches found	No matches found	DDA for preferred ion	[M-H]-1	1.9744e+06		5.7
	FALSE		C41 H79 F5 Fe N10 O4 P2	Invalid mass	No results	No results	No match	No results	-2018.54	986.508	494.261	4.418	1.96711e+06	3	0	0				No matches found	No matches found	No MS2	[M+2H]+2		1.96711e+06		1.3
	FALSE	N,N'-Dicyclohexylurea	C13 H24 N2 O	Full match	Full match	No results	Full match	No results	-1.85	224.188	225.196	17.283	1.96537e+06	36	1	0	86	70		No matches found	No matches found	DDA for preferred ion	[M+H]+1		1.96537e+06		7.8
	FALSE		C H F Fe O2	Invalid mass	No results	No results	No results	No results	-16641.2	117.935	116.928	29.454	1.96496e+06	0	0	0				No matches found	No matches found	DDA for preferred ion	[M-H]-1	1.96496e+06		3.5
	FALSE		C10 H17 F N2 O2 S	Full match	No results	No results	No match	No match	2.86	248.1	247.093	0.823	1.9636e+06	17	0	0				No matches found	Single match found	No MS2	[M-H]-1	1.9636e+06		7.8
	FALSE	Acetophenone	C8 H8 O	Full match	No results	No results	Full match	No results	-3.99	120.057	121.064	1.266	1.96227e+06	22	0	0				No matches found	No matches found	DDA for other ion	[M+H]+1		1.96227e+06		5.7
	FALSE	Octyl gallate	C15 H22 O5	Full match	Full match	No results	Not the top hit	Partial match	-3.38	282.146	281.139	5.909	1.95929e+06	101	2	0	77.6	47.9		No matches found	Multiple matches found	DDA for preferred ion	[M-H]-1	1.95929e+06		7.8
	FALSE		C66 H91 N5 O6	Full match	No results	No results	No match	No match	0.14	1049.7	1050.7	25.509	1.95814e+06	2	0	0				No matches found	Multiple matches found	DDA for preferred ion	[M+H]+1		1.95814e+06		5.1
	FALSE		C48 H78 F N5 O13 P2	Full match	No results	No results	No match	No results	0.07	1013.51	1046.54	18.109	1.95753e+06	2	0	0				No matches found	No matches found	DDA for preferred ion	[M+H+MeOH]+1		1.95753e+06		10
	FALSE	Prolipyrone C	C12 H13 N O5	Full match	No results	No results	Partial match	Full match	-2.11	251.079	252.086	7.175	1.95615e+06	69	0	0				No matches found	Multiple matches found	DDA for preferred ion	[M+H]+1		1.95615e+06		7.8
	FALSE	N5-(1-Iminoethyl)-L-ornithine	C7 H15 N3 O2	Full match	No results	No results	Full match	No results	-3.44	173.116	174.123	2.12	1.95539e+06	16	0	0				No matches found	No matches found	DDA for preferred ion	[M+H]+1		1.95539e+06		9.5
	FALSE		C39 H74 N7 O7 P3	Full match	No results	No results	No match	No results	0.05	845.486	423.75	9.214	1.95373e+06	1	0	0				No matches found	No matches found	DDA for other ion	[M+2H]+2		1.95373e+06		2.9
	FALSE		C25 H50 F N S	Full match	No results	No results	No match	No results	3.81	415.366	416.374	26.894	1.95337e+06	4	0	0				No matches found	No matches found	No MS2	[M+H]+1		1.95337e+06		8.4
	FALSE	febrifugin	C16 H19 N3 O3	Full match	No results	No results	Full match	No results	-1.88	301.142	302.149	8.921	1.95307e+06	264	0	0				No matches found	No matches found	No MS2	[M+H]+1		1.95307e+06		6.7
	FALSE		C12 H23 Cl F N2 O3 P3 S2	Full match	No results	No results	No match	No results	0.55	454.004	452.997	23.382	1.95256e+06	21	0	0				No matches found	No matches found	DDA for preferred ion	[M-H]-1	1.95256e+06		3.5
	FALSE		C24 H59 N10 O11 P	Full match	No results	No results	No match	No results	2.48	694.412	348.213	3.429	1.9513e+06	12	0	0				No matches found	No matches found	DDA for other ion	[M+2H]+2		1.9513e+06		1.8
	FALSE			No results	No results	No results	No results	No results		2153.07	1075.53	17.642	1.95088e+06	0	0	0				No matches found	No matches found	DDA for other ion	[M-2H]-2	1.95088e+06		9.5
	FALSE	8-amino-[1,4]diazonane-2,5-dione	C7 H13 N3 O2	Full match	No results	No results	Partial match	Full match	-3.07	171.1	172.108	2.141	1.94982e+06	16	0	0				No matches found	Single match found	DDA for preferred ion	[M+H]+1		1.94982e+06		9.5
	FALSE	L-(+)-Aspartic acid	C4 H7 N O4	Full match	No results	No results	Full match	No results	-1.32	133.037	134.044	1.225	1.94858e+06	21	0	0				No matches found	No matches found	No MS2	[M+H]+1		1.94858e+06		9.5
	FALSE	Fenbufen	C16 H14 O3	No match	Invalid mass	No results	No match	No match	-17.76	254.09	255.097	6.006	1.94699e+06	40	4	0	51	41.1		No matches found	Single match found	DDA for preferred ion	[M+H]+1		1.94699e+06		7.8
	FALSE		C7 H7 Cl F3 N2 O4 P	Full match	No results	No results	No match	No results	-0.98	305.978	306.985	1.182	1.94667e+06	9	0	0				No matches found	No matches found	No MS2	[M+H]+1		1.94667e+06		8.4
	FALSE		C28 H46 F4 N4 O4	Full match	No results	No results	No match	No match	-4.98	578.343	579.35	9.933	1.94568e+06	12	0	0				No matches found	Single match found	DDA for preferred ion	[M+H]+1		1.94568e+06		5.1
	FALSE	Cyclic-(Tyr-Ala-Leu-Ser)	C21 H30 N4 O6	Full match	No results	No results	Partial match	Full match	-0.83	434.216	435.223	8.048	1.94499e+06	5	0	0				No matches found	Single match found	DDA for preferred ion	[M+H]+1		1.94499e+06		6.7
	FALSE	Indoline	C8 H9 N	Full match	No results	No results	Full match	No results	-1.82	119.073	120.081	4.438	1.9431e+06	17	0	0				No matches found	No matches found	DDA for preferred ion	[M+H]+1		1.9431e+06		5.1
	FALSE	3-Carbamimidamidopropanoate	C4 H8 N3 O2	No results	No results	No results	Full match	No results	4.28	130.062	129.055	4.005	1.94272e+06	2	0	0				No matches found	No matches found	DDA for preferred ion	[M-H]-1	1.94272e+06		7.3
	FALSE	N-[(3S,3aS,8S,9S,9aS,9bS)-3,5a,9-Trimethyl-2-oxododecahydronaphtho[1,2-b]furan-8-yl]acetamide	C17 H27 N O3	No match	Invalid mass	No results	No match	No results	74965.8	315.179	316.186	2.985	1.94263e+06	13	3	0	50.6	7.5		No matches found	No matches found	DDA for preferred ion	[M+H]+1		1.94263e+06		6.7
	FALSE	(2R,3S,4R,2'R,3'S,4'R)-5,5'-(Cyclododecylimino)di(1,2,3,4-pentanetetrol) (non-preferred name)	C22 H45 N O8	Full match	No results	No results	Not the top hit	No results	-0.71	451.314	452.321	24.467	1.94098e+06	3	0	0				No matches found	No matches found	DDA for preferred ion	[M+H]+1		1.94098e+06		7.8
	FALSE	Vazabitide A	C12 H21 N3 O4	Full match	No results	No results	Partial match	Full match	-2.1	271.153	255.133	2.093	1.94073e+06	8	0	0				No matches found	Single match found	DDA for other ion	[M+H-NH3]+1		1.94073e+06		4
	FALSE		C2 H3 F O4	Full match	No results	No results	Invalid mass	No results	1.75	110.002	152.036	1.091	1.93721e+06	2	0	0				No matches found	No matches found	No MS2	[M+ACN+H]+1		1.93721e+06		5.7
	FALSE		C4 H8 N2 S3	Full match	No results	No results	No match	No results	-3.77	179.984	178.977	2.229	1.93624e+06	1	0	0				No matches found	No matches found	DDA for preferred ion	[M-H]-1	1.93624e+06		4
	FALSE		C9 H25 F N8 S2	Full match	No results	No results	No match	No results	0.3	328.163	346.197	1.259	1.93454e+06	14	0	0				No matches found	No matches found	No MS2	[M+NH4]+1		1.93454e+06		10
	FALSE	BOC-GLU-OTBU	C14 H25 N O6	Full match	No results	No results	Full match	No results	-0.76	303.168	304.175	15.377	1.9339e+06	15	0	0				No matches found	No matches found	DDA for preferred ion	[M+H]+1		1.9339e+06		7.3
	FALSE		C11 H23 F2 N5 O S	Full match	No results	No results	No match	No results	0.21	311.159	686.334	1.264	1.93225e+06	13	0	0				No matches found	No matches found	No MS2	[2M+ACN+Na]+1		1.93225e+06		10
	FALSE	N-Acetyl-3,4-methylenedioxymethcathinone	C13 H15 N O4	No match	Invalid mass	No results	No match	No results	17.55	249.104	250.112	16.501	1.93196e+06	27	1	0	35.6	57.9		No matches found	No matches found	DDA for preferred ion	[M+H]+1		1.93196e+06		8.4
	FALSE	1,2-Ethanediylbis(oxy-2,1-ethanediyl) dibutanoate	C14 H26 O6	Full match	No results	No results	Full match	No results	-0.85	290.173	308.207	24.451	1.93118e+06	6	0	0				No matches found	No matches found	DDA for preferred ion	[M+NH4]+1		1.93118e+06		5.1
	FALSE		C10 H5 F3 O4 P2	Full match	No results	No results	No match	No results	-1.44	307.961	306.954	11.069	1.93044e+06	11	0	0				No matches found	No matches found	DDA for preferred ion	[M-H]-1	1.93044e+06		7.8
	FALSE		C46 H37 Cl2 N3 O7	Full match	No results	No results	No match	No results	0.15	813.201	814.208	2.355	1.93017e+06	1	0	0				No matches found	No matches found	No MS2	[M+H]+1		1.93017e+06		3.5
	FALSE		C9 H11 F O P2 S3	Full match	No results	No results	No match	No results	2.74	311.944	310.937	3.286	1.92936e+06	2	0	0				No matches found	No matches found	DDA for preferred ion	[M-H]-1	1.92936e+06		1.8
	FALSE	1,2-Ethanediylbis(oxy-2,1-ethanediyl) dibutanoate	C14 H26 O6	Full match	No results	No results	Full match	No results	-0.88	290.173	308.207	21.622	1.92277e+06	6	0	0				No matches found	No matches found	DDA for preferred ion	[M+NH4]+1		1.92277e+06		3.5
	FALSE	1-{(1S,2S,3S,4R,5R)-3-Hydroxy-4-[(2-methoxyethyl)amino]-6,8-dioxabicyclo[3.2.1]oct-2-yl}-3-(3-methoxyphenyl)urea	C17 H25 N3 O6	No match	Invalid mass	No results	No match	No match	-49051.2	349.164	350.171	7.551	1.92179e+06	44	1	0	40.4	59.3		No matches found	Single match found	DDA for preferred ion	[M+H]+1		1.92179e+06		6.7
	FALSE	N-Acetyl-L-valyl-L-valyl-N-(4,4,4-trifluoro-3-oxo-2-butanyl)-L-leucinamide	C22 H37 F3 N4 O5	Full match	No results	No results	Not the top hit	No match	4.12	494.274	495.281	9.981	1.9193e+06	13	0	0				No matches found	Single match found	DDA for preferred ion	[M+H]+1		1.9193e+06		9.5
	FALSE		C16 H35 F N O2 P3	Full match	No results	No results	No match	No results	-4.01	385.185	386.192	4.765	1.9183e+06	46	0	0				No matches found	No matches found	No MS2	[M+H]+1		1.9183e+06		7.8
	FALSE	3,4-Dihydroxyphenylpropionic acid	C9 H10 O4	Not the top hit	Full match	Full match	Not the top hit	Partial match	-4.88	182.057	181.05	15.887	1.9167e+06	127	3	2	59.8	8	79.5	No matches found	Multiple matches found	DDA for preferred ion	[M-H]-1	1.9167e+06		7.3
	FALSE	Metoprolol	C15 H25 N O3	No match	Invalid mass	No results	No match	No match	-63728	250.156	268.19	17.4	1.91653e+06	248	1	0	31.7	56.7		No matches found	Multiple matches found	DDA for other ion	[M+NH4]+1		1.91653e+06		7.8
	FALSE		C21 H36 F N9 O6	Full match	No results	No results	No match	No results	-3.78	529.275	530.283	7.858	1.91445e+06	29	0	0				No matches found	No matches found	No MS2	[M+H]+1		1.91445e+06		7.8
	FALSE	Brevioxime	C15 H22 N2 O3	Full match	No results	No results	Partial match	Full match	-2.61	278.162	279.17	9.532	1.91432e+06	180	0	0				No matches found	Multiple matches found	No MS2	[M+H]+1		1.91432e+06		10
	FALSE		C51 H106 F2 N O9 P3 S	Full match	No results	No results	No match	No match	-0.11	1039.68	1040.68	22.538	1.91168e+06	3	0	0				No matches found	Multiple matches found	DDA for preferred ion	[M+H]+1		1.91168e+06		7.3
	FALSE		C26 H45 F N2 O12	Full match	No results	No results	No match	No match	-1.2	596.295	595.288	23.969	1.91124e+06	10	0	0				No matches found	Multiple matches found	DDA for preferred ion	[M-H]-1	1.91124e+06		9.5
	FALSE		C5 H6 N O2 P3 S	Full match	No results	No results	No results	No results	-2.5	236.933	235.925	2.635	1.91101e+06	0	0	0				No matches found	No matches found	DDA for preferred ion	[M-H]-1	1.91101e+06		1.3
	FALSE		C24 H40 F N5 O9	Full match	No results	No results	No match	No results	-2.29	561.28	562.287	12.465	1.90613e+06	16	0	0				No matches found	No matches found	DDA for preferred ion	[M+H]+1		1.90613e+06		7.3
	FALSE	1-[[(2R,3S,5S)-2-(hydroxymethyl)-5-(5-methyl-2,4-dioxo-pyrimidin-1-yl)tetrahydrofuran-3-yl]methyl]-3-[[(2S,3R,5R)-2-(hydroxymethyl)-5-(5-methyl-2,4-dioxo-pyrimidin-1-yl)tetrahydrofuran-3-yl]methyl]urea	C23 H32 N6 O9	Full match	No results	No results	Full match	No results	-4.31	536.221	581.219	1.535	1.90612e+06	2	0	0				No matches found	No matches found	DDA for other ion	[M+FA-H]-1	1.90612e+06		6.7
	FALSE	Diselane	H2 Se2	No results	No results	No results	Full match	No results	-0.01	161.849	160.841	26.418	1.90557e+06	1	0	0				No matches found	No matches found	DDA for preferred ion	[M-H]-1	1.90557e+06		1.3
	FALSE	Salicylic acid	C7 H6 O3	No results	Invalid mass	Invalid mass	No match	No results	-6.1	138.031	137.024	11.068	1.89563e+06	2	3	2	91.9	9.6	78.1	No matches found	No matches found	DDA for preferred ion	[M-H]-1	1.89563e+06		7.3
	FALSE		C7 H5 N O6 P2	Full match	No results	No results	No results	No results	1.37	260.96	261.967	2.688	1.89515e+06	0	0	0				No matches found	No matches found	DDA for preferred ion	[M+H]+1		1.89515e+06		2.4
	FALSE	alpha-D-glucopyranoside, (1R,2R,3S,4R,6S)-4,6-diamino-2-[[5-S-[19-(2-amino-2-oxoethyl)-13-[2-(4-amino-2-oxo-1(2H)-pyrimidinyl)acetyl]-21-(6-amino-9H-purin-9-yl)-9,15,20-trioxo-7-thia-10,13,16,19-tetraazaheneicos-1-yl]-3-O-(2,6-diamino-2,6-dideoxy-beta-L-idopyranosyl)-5-thio-beta-D-ribofuranosyl]oxy]-3-hydroxycyclohexyl 2,6-diamino-2,6-dideoxy-	C52 H87 N19 O18 S2	No results	No results	No results	Full match	No results	-0.51	1329.59	663.788	16.504	1.89508e+06	2	0	0				No matches found	No matches found	DDA for other ion	[M-2H]-2	1.89508e+06		2.4
	FALSE	Daidzin	C21 H20 O9	Not the top hit	Full match	Full match	Full match	Not the top hit	-0.1	416.111	417.118	9.805	1.89462e+06	61	1	1	96.5	9.8	69.2	Multiple matches found	Multiple matches found	DDA for preferred ion	[M+H]+1		1.89462e+06		7.8
	FALSE		C24 H54 N10 O8 S3	Full match	No results	No results	No match	No results	-0.33	706.329	354.172	2.504	1.89199e+06	17	0	0				No matches found	No matches found	No MS2	[M+2H]+2		1.89199e+06		7.8
	FALSE	N4-(2,2-DIMETHYL-1-METHYLCARBAMOYL-PROPYL)-2,N1-DIHYDROXY-3-ISOBUTYL-SUCCINAMIDE	C15 H29 N3 O5	Full match	No results	No results	Full match	No results	-2.81	331.21	330.203	2.593	1.88802e+06	10	0	0				No matches found	No matches found	DDA for preferred ion	[M-H]-1	1.88802e+06		5.7
	FALSE		C13 H28 O11	Full match	No results	No results	No match	No results	3.06	360.164	361.172	3.365	1.88777e+06	6	0	0				No matches found	No matches found	No MS2	[M+H]+1		1.88777e+06		8.9
	FALSE		C26 H44 F N O8 P2	Full match	No results	No results	No match	No results	1.4	579.253	578.246	8.998	1.88665e+06	48	0	0				No matches found	No matches found	DDA for preferred ion	[M-H]-1	1.88665e+06		9.5
	FALSE		C20 H38 F3 N O4	Full match	No results	No results	No match	No results	4.77	413.277	414.285	17.372	1.88576e+06	22	0	0				No matches found	No matches found	DDA for preferred ion	[M+H]+1		1.88576e+06		9.5
	FALSE	Genistein	C15 H10 O5	Full match	Full match	No results	Full match	Not the top hit	-1.86	270.052	269.045	14.212	1.88502e+06	122	3	0	99	10		Multiple matches found	Multiple matches found	DDA for preferred ion	[M-H]-1	1.88502e+06		7.8
	FALSE	N-[3-(4-Morpholinyl)propyl]-N'-(tetrahydro-2-furanylmethyl)ethanediamide	C14 H25 N3 O4	Full match	No results	No results	Full match	No results	-2.49	299.184	298.176	2.324	1.88496e+06	18	0	0				No matches found	No matches found	DDA for preferred ion	[M-H]-1	1.88496e+06		6.7
	FALSE		C16 H28 F N3 O7	Full match	No results	No results	No match	No results	-3.9	393.19	394.197	10.681	1.88449e+06	22	0	0				No matches found	No matches found	DDA for preferred ion	[M+H]+1		1.88449e+06		8.9
	FALSE		C38 H54 F4 N8 O S	Full match	No results	No results	No match	No results	0.42	746.408	374.211	4.81	1.88341e+06	10	0	0				No matches found	No matches found	DDA for other ion	[M+2H]+2		1.88341e+06		1.3
	FALSE		C5 H12 F2 N2 S	Full match	No results	No results	No match	No match	-2.39	170.069	229.082	0.827	1.88221e+06	34	0	0				No matches found	Single match found	DDA for other ion	[M-H+HAc]-1	1.88221e+06		9.5
	FALSE	Maniwamycin F	C11 H21 N3 O3	Full match	No results	No results	Partial match	Full match	-1.36	243.158	244.165	1.218	1.88195e+06	12	0	0				No matches found	Single match found	DDA for preferred ion	[M+H]+1		1.88195e+06		6.7
	FALSE	MFCD00152656	C18 H37 N O3	Full match	No results	No results	Full match	No results	-1.99	315.277	316.284	18.782	1.88023e+06	10	0	0				No matches found	No matches found	DDA for preferred ion	[M+H]+1		1.88023e+06		9.5
	FALSE		C39 H67 F N10 O7 P2	Full match	No results	No results	No match	No results	-0.12	868.465	435.24	4.474	1.87927e+06	4	0	0				No matches found	No matches found	DDA for other ion	[M+2H]+2		1.87927e+06		5.1
	FALSE		C9 H16 F3 O3 P	Full match	No results	No results	No match	No results	1.35	260.079	259.072	5.241	1.87895e+06	136	0	0				No matches found	No matches found	DDA for preferred ion	[M-H]-1	1.87895e+06		7.3
	FALSE	Akodionine	C10 H16 N2 O2	Full match	No results	No results	Partial match	Full match	-2.83	196.121	197.128	2.099	1.87781e+06	101	0	0				No matches found	Multiple matches found	No MS2	[M+H]+1		1.87781e+06		7.3
	FALSE		C7 H22 F N9 S2	Full match	No results	No results	No match	No results	-0.78	315.142	316.15	1.26	1.87777e+06	38	0	0				No matches found	No matches found	No MS2	[M+H]+1		1.87777e+06		7.8
	FALSE	Octyl gallate	C15 H22 O5	Not the top hit	Full match	No results	Not the top hit	Partial match	-1.56	282.146	281.139	19.357	1.87536e+06	101	2	0	55.9	44		No matches found	Multiple matches found	DDA for preferred ion	[M-H]-1	1.87536e+06		7.8
	FALSE	Capryloylglycine	C10 H19 N O3	Full match	Full match	No results	Partial match	Partial match	-2.28	201.136	202.143	3.386	1.87439e+06	39	1	0	39.1	39.2		No matches found	Single match found	DDA for preferred ion	[M+H]+1		1.87439e+06		7.8
	FALSE	Nalmefene	C21 H25 N O3	No match	Invalid mass	No results	No match	No results	-14.63	339.178	338.171	7.886	1.87407e+06	20	1	0	57.6	7.9		No matches found	No matches found	DDA for preferred ion	[M-H]-1	1.87407e+06		8.9
	FALSE		C70 H85 N10 O5 P3	Full match	No results	No results	No match	No results	-0.02	1238.59	618.289	17.531	1.8711e+06	4	0	0				No matches found	No matches found	DDA for other ion	[M-2H]-2	1.8711e+06		7.8
	FALSE		C16 H13 F O2 P2 S	Full match	No results	No results	No match	No match	-1.53	350.009	349.002	14.116	1.87048e+06	3	0	0				Single match found	Single match found	DDA for preferred ion	[M-H]-1	1.87048e+06		7.3
	FALSE		C26 H48 F5 N O6	Full match	No results	No results	No match	No results	-4.78	565.337	564.33	24.036	1.86998e+06	6	0	0				No matches found	No matches found	DDA for preferred ion	[M-H]-1	1.86998e+06		10
	FALSE	Cladosin L	C13 H22 N2 O4	Full match	No results	No results	Partial match	Full match	-2.3	270.157	271.165	2.223	1.86515e+06	31	0	0				No matches found	Single match found	No MS2	[M+H]+1		1.86515e+06		8.9
	FALSE			No results	No results	No results	No results	No results		161.924	160.917	0.025	1.85819e+06	0	0	0				No matches found	No matches found	DDA for preferred ion	[M-H]-1	1.85819e+06		2.9
	FALSE	Fenfluramine	C12 H16 F3 N	No match	Invalid mass	No results	No match	No match	9.21	231.126	232.133	6.717	1.858e+06	122	2	0	46	40.3		No matches found	Single match found	DDA for preferred ion	[M+H]+1		1.858e+06		5.7
	FALSE		C11 H17 F3 N4	Full match	No results	No results	No match	No results	2.16	262.141	261.134	4.713	1.85581e+06	1	0	0				No matches found	No matches found	DDA for preferred ion	[M-H]-1	1.85581e+06		8.9
	FALSE	Ambrette musk	C12 H16 N2 O5	Full match	No results	No results	Full match	No results	-1.37	268.106	269.113	6.917	1.85248e+06	42	0	0				No matches found	No matches found	DDA for preferred ion	[M+H]+1		1.85248e+06		7.8
	FALSE	2,4(1H,3H)-Pyrimidinedione, 1-[5-O-(5-amino-5-deoxy-beta-D-ribofuranosyl)-3,6-dideoxy-6-[4-[2-oxo-2-(1-pyrrolidinyl)ethyl]-1-piperazinyl]-alpha-L-lyxo-hexofuranosyl]-	C25 H40 N6 O9	Full match	No results	No results	Full match	No results	-1.54	568.285	567.278	1.486	1.85079e+06	7	0	0				No matches found	No matches found	DDA for preferred ion	[M-H]-1	1.85079e+06		2.9
	FALSE	1,2-Ethanediylbis(oxy-2,1-ethanediyl) dibutanoate	C14 H26 O6	Full match	No results	No results	Not the top hit	No results	-0.14	290.173	308.207	24.715	1.8502e+06	131	0	0				No matches found	No matches found	DDA for preferred ion	[M+NH4]+1		1.8502e+06		2.4
	FALSE	1-Cyclohexyl-4-[(2,5-difluorophenyl)sulfonyl]piperazine	C16 H22 F2 N2 O2 S	Full match	No results	No results	Not the top hit	No match	-0.09	344.137	345.144	3.2	1.84666e+06	193	0	0				No matches found	Single match found	DDA for preferred ion	[M+H]+1		1.84666e+06		5.1
	FALSE	Dimethylaminopropyl Methacrylamide	C9 H18 N2 O	Full match	No results	No results	Full match	No results	-2.78	170.141	188.175	1.125	1.8465e+06	41	0	0				No matches found	No matches found	No MS2	[M+NH4]+1		1.8465e+06		7.8
	FALSE		C19 H40 N5 O7 P S	Full match	No results	No results	No match	No results	-2.44	513.237	514.245	6.097	1.8461e+06	82	0	0				No matches found	No matches found	DDA for preferred ion	[M+H]+1		1.8461e+06		8.9
	FALSE	Cyclocarbamide B	C15 H22 N2 O4	Full match	No results	No results	Partial match	Full match	-0.97	294.158	295.165	5.606	1.84336e+06	135	0	0				No matches found	Multiple matches found	DDA for preferred ion	[M+H]+1		1.84336e+06		7.8
	FALSE	CAPSO	C9 H19 N O4 S	No match	Invalid mass	No results	No match	No match	-16.67	237.1	236.092	10.115	1.84293e+06	132	2	0	46.9	42.8		No matches found	Multiple matches found	DDA for preferred ion	[M-H]-1	1.84293e+06		8.9
	FALSE		C9 H14 F N O S	Full match	No results	No results	No match	No match	3.4	203.079	202.071	1.881	1.84117e+06	20	0	0				No matches found	Multiple matches found	DDA for preferred ion	[M-H]-1	1.84117e+06		5.7
	FALSE		C6 H13 F2 N O S	Full match	No results	No results	No match	No match	-1.77	185.068	186.076	1.258	1.8381e+06	35	0	0				No matches found	Multiple matches found	No MS2	[M+H]+1		1.8381e+06		4.6
	FALSE		C22 H28 F N6 O P S2	Full match	No results	No results	No match	No results	-0.57	506.148	505.141	0.854	1.83805e+06	64	0	0				No matches found	No matches found	DDA for other ion	[M-H]-1	1.83805e+06		9.5
	FALSE	N-{4-[(2R,3R)-3-(Hydroxymethyl)-5-oxo-2-morpholinyl]phenyl}acetamide	C13 H16 N2 O4	No match	Invalid mass	No results	No match	No match	-68195.6	246.1	247.107	4.281	1.83786e+06	231	2	0	45.4	7.3		No matches found	Multiple matches found	DDA for preferred ion	[M+H]+1		1.83786e+06		2.9
	FALSE		C39 H38 F5 N S	Full match	No results	No results	No match	No results	0.47	647.265	648.272	2.498	1.83677e+06	6	0	0				No matches found	No matches found	No MS2	[M+H]+1		1.83677e+06		8.4
	FALSE		C15 H31 F N4 O9	Full match	No results	No results	No match	No match	-2.63	430.206	431.214	3.361	1.83539e+06	64	0	0				No matches found	Single match found	No MS2	[M+H]+1		1.83539e+06		6.2
	FALSE		C8 H12 F N S	Full match	No results	No results	No match	No results	3.55	173.068	172.061	0.856	1.83458e+06	72	0	0				No matches found	No matches found	DDA for preferred ion	[M-H]-1	1.83458e+06		8.9
	FALSE	Cyclo(phenylalanyl-prolyl)	C14 H16 N2 O2	No match	Invalid mass	No results	No match	No results	-69765.3	227.09	245.124	2.124	1.83399e+06	52	2	0	46.1	60.9		No matches found	No matches found	DDA for other ion	[M+NH4]+1		1.83399e+06		8.9
	FALSE	Hexanoylglycine	C8 H15 N O3	Full match	Full match	No results	Partial match	No results	-4.85	173.104	172.097	5.755	1.83395e+06	58	3	0	38.2	6.9		No matches found	No matches found	DDA for preferred ion	[M-H]-1	1.83395e+06		7.8
	FALSE		C6 H17 Cl N8 O	Full match	No results	No results	No match	No results	-3.98	252.12	294.154	1.361	1.83308e+06	1	0	0				No matches found	No matches found	DDA for other ion	[M+ACN+H]+1		1.83308e+06		5.7
	FALSE	N,N-Dimethyl-4-(5-{(3S)-1-[3-(trifluoromethoxy)benzyl]-3-pyrrolidinyl}-1,3,4-oxadiazol-2-yl)aniline	C22 H23 F3 N4 O2	No match	Invalid mass	No results	No match	No results	17.69	432.185	433.192	2.557	1.83179e+06	1	3	0	49.9	44.4		No matches found	No matches found	DDA for preferred ion	[M+H]+1		1.83179e+06		7.8
	FALSE		C10 H21 Br N4	Full match	No results	No results	No match	No results	0.43	276.095	277.102	2.085	1.8274e+06	5	0	0				No matches found	No matches found	No MS2	[M+H]+1		1.8274e+06		4
	FALSE		C18 H37 Cl F N3 O5 S	Full match	No results	No results	No match	No results	-1.75	461.212	462.219	2.228	1.82709e+06	111	0	0				No matches found	No matches found	DDA for preferred ion	[M+H]+1		1.82709e+06		7.3
	FALSE		C29 H47 F N9 O4 P	Full match	No results	No results	No match	No results	3.93	635.35	318.682	2.731	1.82601e+06	6	0	0				No matches found	No matches found	DDA for other ion	[M+2H]+2		1.82601e+06		2.4
	FALSE		C15 H25 F N4 O3 S	Full match	No results	No results	No match	No results	2.29	360.164	361.171	2.629	1.82594e+06	6	0	0				No matches found	No matches found	DDA for preferred ion	[M+H]+1		1.82594e+06		8.9
	FALSE	(2R,3S,4R,2'R,3'S,4'R)-5,5'-(Cyclododecylimino)di(1,2,3,4-pentanetetrol) (non-preferred name)	C22 H45 N O8	Full match	No results	No results	Not the top hit	No results	-0.58	451.314	452.322	24.134	1.82509e+06	3	0	0				No matches found	No matches found	DDA for preferred ion	[M+H]+1		1.82509e+06		7.3
	FALSE	(1R,9S)-11-(1-Acetyl-4-piperidinyl)-5-(2-methylphenyl)-7,11-diazatricyclo[7.3.1.02,7]trideca-2,4-dien-6-one	C25 H31 N3 O2	No match	Invalid mass	No results	No match	No match	-54225.6	383.267	384.274	17.642	1.82393e+06	27	2	0	47.6	44		No matches found	Single match found	DDA for other ion	[M+H]+1		1.82393e+06		7.8
	FALSE	Glucose 1-phosphate	C6 H13 O9 P	Not the top hit	Full match	No results	Partial match	No results	-2.74	260.029	259.022	0.778	1.82313e+06	75	7	0	86.9	72		No matches found	No matches found	DDA for preferred ion	[M-H]-1	1.82313e+06		7.8
	FALSE	Genistein	C15 H10 O5	Not the top hit	Full match	No results	No match	Not the top hit	-2.77	270.052	269.045	10.689	1.82297e+06	7	3	0	93	9.7		Multiple matches found	Multiple matches found	DDA for preferred ion	[M-H]-1	1.82297e+06		7.3
	FALSE		C24 H17 F N4 O8	Full match	No results	No results	No match	No results	0.84	508.103	507.096	2.973	1.82287e+06	30	0	0				No matches found	No matches found	DDA for preferred ion	[M-H]-1	1.82287e+06		8.4
	FALSE		C33 H54 F3 N6 O2 P3	Full match	No results	No results	No match	No results	1.38	716.348	359.181	6.684	1.82203e+06	3	0	0				No matches found	No matches found	DDA for preferred ion	[M+2H]+2		1.82203e+06		9.5
	FALSE	Adinazolam	C19 H18 Cl N5	No match	Full match	No results	No match	No match	-0.07	351.125	352.132	3.178	1.81906e+06	73	1	0	41.3	7.1		No matches found	Single match found	DDA for preferred ion	[M+H]+1		1.81906e+06		7.8
	FALSE	[5-Fluoro-2-methyl-3-(2-naphthylmethyl)-1H-indol-1-yl]acetic acid	C22 H18 F N O2	Full match	No results	No results	Full match	No results	1.78	347.133	348.14	2.57	1.81759e+06	25	0	0				No matches found	No matches found	DDA for preferred ion	[M+H]+1		1.81759e+06		8.4
	FALSE		C21 H41 F2 O12 P	Full match	No results	No results	No match	No results	1.7	554.231	555.239	1.261	1.81684e+06	57	0	0				No matches found	No matches found	No MS2	[M+H]+1		1.81684e+06		9.5
	FALSE	(2Z)-4-(4-Benzyl-1-piperazinyl)-3-hydroxy-2-(1-methyl-1H-benzimidazol-2-yl)-2-butenenitrile	C23 H25 N5 O	Full match	No results	No results	Full match	No match	-3.29	387.205	388.212	20.558	1.81519e+06	173	0	0				No matches found	Multiple matches found	No MS2	[M+H]+1		1.81519e+06		10
	FALSE		C18 H31 F6 O8 P	Full match	No results	No results	No match	No results	-2.13	520.165	521.172	2.093	1.81483e+06	80	0	0				No matches found	No matches found	No MS2	[M+H]+1		1.81483e+06		7.3
	FALSE		C22 H23 N9 O2 S	Full match	No results	No results	No match	No results	1.09	477.17	478.177	1.251	1.81348e+06	184	0	0				No matches found	No matches found	No MS2	[M+H]+1		1.81348e+06		8.9
	FALSE	N~6~-(Carboxymethyl)-L-lysine	C8 H16 N2 O4	Full match	No results	No results	Full match	No results	-2.01	204.111	205.118	2.167	1.81216e+06	45	0	0				No matches found	No matches found	No MS2	[M+H]+1		1.81216e+06		8.9
	FALSE	Celgosivir	C12 H21 N O5	Full match	No results	No results	Full match	No results	-1.62	259.142	258.134	13.609	1.81216e+06	30	0	0				No matches found	No matches found	DDA for preferred ion	[M-H]-1	1.81216e+06		8.9
	FALSE	Capryloylglycine	C10 H19 N O3	Full match	Full match	No results	Partial match	Partial match	-0.7	201.136	202.144	11.345	1.80962e+06	39	1	0	34.2	6.7		No matches found	Single match found	DDA for preferred ion	[M+H]+1		1.80962e+06		7.8
	FALSE	N-Boc-L-alanine	C8 H15 N O4	Full match	No results	No results	Full match	No results	-2.68	189.1	190.107	1.572	1.80941e+06	48	0	0				No matches found	No matches found	DDA for preferred ion	[M+H]+1		1.80941e+06		5.7
	FALSE		C9 H F2 N P2	Full match	No results	No results	No match	No results	4.04	222.956	221.949	1.542	1.80937e+06	2	0	0				No matches found	No matches found	DDA for preferred ion	[M-H]-1	1.80937e+06		4
	FALSE		C13 H17 F6 N	Full match	No results	No results	No match	No results	0.55	301.127	302.134	1.258	1.80757e+06	25	0	0				No matches found	No matches found	No MS2	[M+H]+1		1.80757e+06		8.9
	FALSE	Nocapyrone I	C12 H16 O2	Full match	No results	No results	Partial match	Full match	-1.52	192.115	193.122	8.511	1.80753e+06	98	0	0				No matches found	Multiple matches found	No MS2	[M+H]+1		1.80753e+06		7.3
	FALSE	Surugapyrrole A	C9 H12 N2 O4	Full match	No results	No results	Partial match	Full match	-1.14	212.079	230.113	2.218	1.80689e+06	41	0	0				No matches found	Single match found	DDA for preferred ion	[M+NH4]+1		1.80689e+06		7.3
	FALSE		C69 H87 F N8 O11 P2	Full match	No results	No results	No match	No results	0.01	1284.6	641.29	15.352	1.80664e+06	2	0	0				No matches found	No matches found	DDA for other ion	[M-2H]-2	1.80664e+06		9.5
	FALSE	Maniwamycin C	C10 H20 N2 O3	Full match	No results	No results	Partial match	Full match	-3.36	216.147	215.139	1.511	1.80199e+06	29	0	0				No matches found	Single match found	DDA for preferred ion	[M-H]-1	1.80199e+06		7.3
	FALSE	UCS1025A	C20 H25 N O5	Full match	No results	No results	Partial match	Full match	-0.7	359.173	360.18	20.489	1.80087e+06	276	0	0				No matches found	Single match found	No MS2	[M+H]+1		1.80087e+06		7.8
	FALSE		C16 H40 N5 O5 P	Full match	No results	No results	No match	No results	-0.57	413.276	412.269	21.194	1.79936e+06	6	0	0				No matches found	No matches found	DDA for preferred ion	[M-H]-1	1.79936e+06		8.9
	FALSE	2-Amino-4-methylpyrimidine	C5 H7 N3	Full match	Full match	No results	Not the top hit	No results	-3.43	109.064	110.071	1.159	1.79742e+06	21	1	0	32.3	38.1		No matches found	No matches found	DDA for preferred ion	[M+H]+1		1.79742e+06		6.7
	FALSE			No results	No results	No results	No results	No results		2181.03	1089.51	17.556	1.79632e+06	0	0	0				No matches found	No matches found	DDA for other ion	[M-2H]-2	1.79632e+06		4
	FALSE		C10 H20 F2 N2 O S	Full match	No results	No results	No match	No results	-0.78	254.126	255.134	4.059	1.79535e+06	42	0	0				No matches found	No matches found	No MS2	[M+H]+1		1.79535e+06		2.9
	FALSE	δ-Ribono-1,4-lactone	C5 H8 O5	No match	Full match	No results	Not the top hit	No results	-4.93	148.036	129.019	1.225	1.79352e+06	36	2	0	54.7	64.1		No matches found	No matches found	DDA for preferred ion	[M-H-H2O]-1	1.79352e+06		7.3
	FALSE	Enamidin	C8 H13 N O4	Full match	No results	No results	Partial match	Full match	-2.81	187.084	188.091	2.1	1.79339e+06	52	0	0				No matches found	Multiple matches found	DDA for other ion	[M+H]+1		1.79339e+06		8.4
	FALSE		C6 H14 F2 N2 O S	Full match	No results	No results	No match	No results	-1.74	200.079	233.113	2.093	1.79177e+06	44	0	0				No matches found	No matches found	DDA for other ion	[M+H+MeOH]+1		1.79177e+06		6.2
	FALSE	Mevalonic acid	C6 H12 O4	No match	Invalid mass	No results	No results	No results	-5.45	148.073	147.065	1.488	1.79009e+06	0	1	0	76	8.8		No matches found	No matches found	DDA for preferred ion	[M-H]-1	1.79009e+06		8.9
	FALSE		C6 H12 O3 S5	Full match	No results	No results	No match	No results	4.64	291.94	290.933	0.709	1.78997e+06	4	0	0				No matches found	No matches found	No MS2	[M-H]-1	1.78997e+06		8.4
	FALSE		C24 H51 F N O10 P	Full match	No results	No results	No match	No results	-4.48	563.321	562.314	23.55	1.78988e+06	1	0	0				No matches found	No matches found	DDA for preferred ion	[M-H]-1	1.78988e+06		9.5
	FALSE	Leptosphaerin	C8 H11 N O5	Full match	No results	No results	Partial match	Full match	-2.86	201.063	243.097	1.255	1.78663e+06	12	0	0				No matches found	Single match found	DDA for preferred ion	[M+ACN+H]+1		1.78663e+06		7.3
	FALSE		C21 H39 F N6 O10	Full match	No results	No results	No match	No results	-1.42	554.27	555.278	7.732	1.78548e+06	30	0	0				No matches found	No matches found	DDA for preferred ion	[M+H]+1		1.78548e+06		8.4
	FALSE	Coumarin	C9 H6 O2	Full match	Full match	No results	Full match	Partial match	-1.91	146.036	147.044	3.362	1.78302e+06	16	2	0	63.4	46.9		No matches found	Multiple matches found	DDA for preferred ion	[M+H]+1		1.78302e+06		4.6
	FALSE		C35 H56 F3 N9 O2	Full match	No results	No results	No match	No results	-0.61	691.45	692.458	21.324	1.77951e+06	2	0	0				No matches found	No matches found	DDA for preferred ion	[M+H]+1		1.77951e+06		9.5
	FALSE	Corchorifatty acid F	C18 H32 O5	Full match	Full match	No results	Full match	Not the top hit	-1.94	328.224	327.217	20.627	1.77772e+06	18	1	0	59.4	65		No matches found	Multiple matches found	DDA for preferred ion	[M-H]-1	1.77772e+06		2.4
	FALSE		C57 H94 F3 N O6 P2	Full match	No results	No results	No match	No match	-0.22	1007.65	1008.66	24.506	1.77677e+06	5	0	0				No matches found	Single match found	DDA for preferred ion	[M+H]+1		1.77677e+06		8.9
	FALSE	1-({(2R,4S,5S)-5-[(4-Methyl-1-piperazinyl)methyl]-1-azabicyclo[2.2.2]oct-2-yl}methyl)-3-phenylurea	C21 H33 N5 O	No match	Invalid mass	No results	No match	No results	123909	417.272	416.265	17.838	1.77671e+06	11	1	0	44.7	7.2		No matches found	No matches found	DDA for preferred ion	[M-H]-1	1.77671e+06		6.2
	FALSE	3-[(2,4-Dichlorobenzyl)sulfonyl]-1,5-dimethyl-4,5-dihydro-1H-pyrazolo[3,4-d]pyridazin-4-one	C14 H12 Cl2 N4 O3 S	No match	Invalid mass	No results	No match	No match	-15.65	385.995	387.002	2.946	1.7751e+06	25	1	0	38.7	42.4		No matches found	Single match found	DDA for preferred ion	[M+H]+1		1.7751e+06		6.2
	FALSE		C9 H25 Cl N6 O4	Full match	No results	No results	No match	No match	1.78	316.163	317.17	4.345	1.77451e+06	8	0	0				No matches found	Single match found	No MS2	[M+H]+1		1.77451e+06		7.8
	FALSE	N~2~-(1-Carboxyethyl)-N~5~-(diaminomethylene)ornithine	C9 H18 N4 O4	Full match	No results	No results	Full match	No results	0.46	246.133	229.129	1.221	1.77312e+06	6	0	0				No matches found	No matches found	DDA for preferred ion	[M+H-H2O]+1		1.77312e+06		10
	FALSE		C10 H21 N O9	Full match	No results	No results	No match	No results	-2.67	299.121	298.114	0.802	1.77125e+06	72	0	0				No matches found	No matches found	No MS2	[M-H]-1	1.77125e+06		10
	FALSE	4-Indolecarbaldehyde	C9 H7 N O	Full match	Full match	No results	Not the top hit	No results	-2.94	145.052	146.06	9.746	1.76986e+06	51	3	0	90.6	58.1		No matches found	No matches found	DDA for preferred ion	[M+H]+1		1.76986e+06		6.7
	FALSE	5,7-Dihydroxy-4-(4-methoxyphenyl)-2-chromanone	C16 H14 O5	No match	Invalid mass	No results	No match	No results	-16.55	286.079	285.072	1.425	1.76911e+06	2	1	0	56.3	44		No matches found	No matches found	DDA for preferred ion	[M-H]-1	1.76911e+06		7.3
	FALSE			No results	No results	No results	No results	No results		126.88	125.873	25.162	1.76856e+06	0	0	0				No matches found	No matches found	DDA for preferred ion	[M-H]-1	1.76856e+06		1.3
	FALSE		C14 H12 N2 O10 P2	Full match	No results	No results	No match	No results	1.49	429.997	428.99	15.982	1.76765e+06	25	0	0				No matches found	No matches found	No MS2	[M-H]-1	1.76765e+06		7.8
	FALSE		C6 H4 O8 P2	Full match	No results	No results	No results	No results	0.19	265.938	307.972	2.269	1.76707e+06	0	0	0				No matches found	No matches found	No MS2	[M+ACN+H]+1		1.76707e+06		9.5
	FALSE	Oximoaspergillimide	C11 H20 N2 O3	Full match	No results	No results	Partial match	Full match	-2.68	228.147	229.154	2.103	1.76504e+06	31	0	0				No matches found	Multiple matches found	DDA for other ion	[M+H]+1		1.76504e+06		8.4
	FALSE		C9 H27 N9 O3 S3	Full match	No results	No results	No match	No results	-4.94	405.138	406.145	2.087	1.76457e+06	134	0	0				No matches found	No matches found	No MS2	[M+H]+1		1.76457e+06		9.5
	FALSE	1-(4-Morpholinyl)-1-octadecanone	C22 H43 N O2	Full match	No results	No results	Full match	No results	-1.04	353.329	354.336	27.521	1.76437e+06	3	0	0				No matches found	No matches found	DDA for preferred ion	[M+H]+1		1.76437e+06		5.7
	FALSE	N-formylloline	C9 H14 N2 O2	Full match	No results	No results	Partial match	Full match	-3.16	182.105	183.112	1.266	1.76359e+06	99	0	0				No matches found	Multiple matches found	DDA for preferred ion	[M+H]+1		1.76359e+06		9.5
	FALSE		C21 H14 F N O4 S3	Full match	No results	No results	No match	No results	0.09	459.007	458	23.585	1.76214e+06	15	0	0				No matches found	No matches found	DDA for preferred ion	[M-H]-1	1.76214e+06		7.8
	FALSE	trans-Aconitic acid	C6 H6 O6	Full match	Full match	No results	Not the top hit	No results	-4.06	174.016	173.008	1.223	1.76149e+06	13	2	0	70.2	64.7		No matches found	No matches found	DDA for preferred ion	[M-H]-1	1.76149e+06		7.3
	FALSE	Atransfusarin	C13 H18 N2 O4	Full match	No results	No results	Partial match	Full match	-1.12	266.126	267.134	2.717	1.75972e+06	90	0	0				No matches found	Multiple matches found	No MS2	[M+H]+1		1.75972e+06		8.9
	FALSE	Boc-Met-OH	C10 H19 N O4 S	Full match	No results	No results	Full match	No results	-3.11	249.103	248.095	3.714	1.7582e+06	21	0	0				No matches found	No matches found	DDA for preferred ion	[M-H]-1	1.7582e+06		7.3
	FALSE		C4 H12 O P2 S	Full match	No results	No results	No match	No results	2.35	170.009	208.972	1.202	1.7559e+06	2	0	0				No matches found	No matches found	No MS2	[M+K]+1		1.7559e+06		8.9
	FALSE	ATPA	C10 H16 N2 O4	Full match	No results	No results	Full match	No results	-1.35	228.111	246.145	2.952	1.75587e+06	43	0	0				No matches found	No matches found	DDA for other ion	[M+NH4]+1		1.75587e+06		7.8
	FALSE		C17 H28 F5 P	Full match	No results	No results	No match	No results	-0.14	358.185	359.192	1.264	1.75567e+06	37	0	0				No matches found	No matches found	No MS2	[M+H]+1		1.75567e+06		9.5
	FALSE		C45 H62 F N10 O3 P	Full match	No results	No results	No match	No match	0.14	840.473	839.466	13.495	1.75125e+06	4	0	0				No matches found	Single match found	DDA for preferred ion	[M-H]-1	1.75125e+06		3.5
	FALSE		C14 H24 F N3 O3 S	Full match	No results	No results	No match	No results	1.67	333.153	332.146	2.7	1.75089e+06	21	0	0				No matches found	No matches found	DDA for preferred ion	[M-H]-1	1.75089e+06		8.4
	FALSE	3-Butene-1,2,3-tricarboxylic acid	C7 H8 O6	Not the top hit	Full match	No results	Partial match	No results	-3.82	188.031	187.024	1.451	1.75012e+06	13	1	0	97.3	92.2		No matches found	No matches found	DDA for preferred ion	[M-H]-1	1.75012e+06		7.3
	FALSE	2-Methyl-2-propanyl N-[(5-{[5-({[(2-methyl-2-propanyl)oxy]carbonyl}amino)pentyl]carbamoyl}-1H-imidazol-4-yl)carbonyl]-L-alaninate	C22 H37 N5 O6	Full match	No results	No results	Full match	No results	-0.23	467.274	468.282	5.675	1.74667e+06	2	0	0				No matches found	No matches found	DDA for preferred ion	[M+H]+1		1.74667e+06		2.9
	FALSE		C9 H7 F3 O2 P2	Full match	No results	No results	No match	No results	-1.1	265.987	264.98	7.903	1.74533e+06	5	0	0				No matches found	No matches found	DDA for preferred ion	[M-H]-1	1.74533e+06		7.3
	FALSE	(1R,9S)-5-(1-Benzothiophen-2-yl)-11-(cyclohexylcarbonyl)-7,11-diazatricyclo[7.3.1.02,7]trideca-2,4-dien-6-one	C26 H28 N2 O2 S	No match	Full match	No results	No match	No results	-2.74	432.186	433.193	5.444	1.74476e+06	26	2	0	49.9	7.5		No matches found	No matches found	DDA for other ion	[M+H]+1		1.74476e+06		5.7
	FALSE		C23 H33 F N4 O7	Full match	No results	No results	No match	No match	-4.84	496.231	514.265	18.733	1.74446e+06	89	0	0				No matches found	Single match found	DDA for preferred ion	[M+NH4]+1		1.74446e+06		9.5
	FALSE		C14 H25 F2 N4 O P	Full match	No results	No results	No match	No results	-0.88	334.173	333.166	1.485	1.74423e+06	57	0	0				No matches found	No matches found	DDA for preferred ion	[M-H]-1	1.74423e+06		9.5
	FALSE	Carbidopa	C10 H14 N2 O4	Full match	Full match	No results	Not the top hit	No results	-2.42	226.095	209.092	2.28	1.74389e+06	68	1	0	33.8	57.4		No matches found	No matches found	DDA for preferred ion	[M+H-H2O]+1		1.74389e+06		6.7
	FALSE		C19 H36 F3 N O4	Full match	No results	No results	No match	No results	4.16	399.261	398.254	20.65	1.74146e+06	17	0	0				No matches found	No matches found	DDA for preferred ion	[M-H]-1	1.74146e+06		8.9
	FALSE		C2 H F3 N4 S	Full match	No results	No results	No match	No results	2.03	169.988	168.98	0.83	1.7397e+06	7	0	0				No matches found	No matches found	No MS2	[M-H]-1	1.7397e+06		7.8
	FALSE		C18 H42 F N4 P S	Full match	No results	No results	No match	No results	-0.1	396.285	397.292	26.694	1.73958e+06	1	0	0				No matches found	No matches found	No MS2	[M+H]+1		1.73958e+06		6.7
	FALSE		C6 H7 F N5 P S	Full match	No results	No results	No match	No results	-2.42	231.014	267.962	0.793	1.73845e+06	12	0	0				No matches found	No matches found	No MS2	[M-2H+K]-1	1.73845e+06		9.5
	FALSE	Quwenzhi	C11 H21 N O3	Full match	No results	No results	Full match	No results	-1.63	215.152	216.159	14.687	1.7349e+06	30	0	0				No matches found	No matches found	DDA for preferred ion	[M+H]+1		1.7349e+06		7.8
	FALSE		C26 H48 F3 N2 O3 P3	Full match	No results	No results	No match	No results	4.34	586.286	294.15	6.571	1.73244e+06	61	0	0				No matches found	No matches found	DDA for other ion	[M+2H]+2		1.73244e+06		6.7
	FALSE		C18 H33 F4 N5 O2 P2	Full match	No results	No results	No match	No results	4.05	489.207	490.214	1.282	1.73082e+06	1	0	0				No matches found	No matches found	DDA for preferred ion	[M+H]+1		1.73082e+06		7.3
	FALSE		C4 H3 F N2 O3 P2 S4	Full match	No results	No results	No results	No results	4.03	335.85	334.843	0.035	1.73045e+06	0	0	0				No matches found	No matches found	DDA for preferred ion	[M-H]-1	1.73045e+06		4
	FALSE		C10 H17 F2 O2 P	Full match	No results	No results	No match	No match	4.64	238.095	237.087	6.282	1.72928e+06	110	0	0				No matches found	Single match found	DDA for preferred ion	[M-H]-1	1.72928e+06		9.5
	FALSE	ACETYL ARGININE	C8 H16 N4 O3	Full match	No results	No results	Full match	No results	-0.89	216.122	217.129	2.103	1.7284e+06	12	0	0				No matches found	No matches found	No MS2	[M+H]+1		1.7284e+06		8.4
	FALSE	Maniwamycin F	C11 H21 N3 O3	Full match	No results	No results	Partial match	Full match	-2.05	243.158	244.165	1.144	1.7263e+06	12	0	0				No matches found	Single match found	DDA for preferred ion	[M+H]+1		1.7263e+06		5.7
	FALSE	Cyclo(leucylprolyl)	C11 H18 N2 O2	Full match	Full match	No results	Full match	Full match	-0.95	210.137	211.144	8.854	1.72508e+06	80	1	0	89.4	82		No matches found	Multiple matches found	DDA for preferred ion	[M+H]+1		1.72508e+06		9.5
	FALSE		C3 H5 F4 N5	Full match	No results	No results	No match	No results	-3.88	187.047	246.061	0.891	1.7247e+06	12	0	0				No matches found	No matches found	DDA for other ion	[M-H+HAc]-1	1.7247e+06		7.8
	FALSE		C11 H20 F2 N3 O P	Full match	No results	No results	No match	No results	0.03	279.131	280.138	1.268	1.72415e+06	3	0	0				No matches found	No matches found	No MS2	[M+H]+1		1.72415e+06		9.5
	FALSE	Poly THF n5	C20 H42 O6	No match	Invalid mass	No results	No match	No results	58105.8	400.279	401.287	6.646	1.72159e+06	2	2	0	79.4	9		No matches found	No matches found	DDA for preferred ion	[M+H]+1		1.72159e+06		7.8
	FALSE	lys-glu-asp-ala	C18 H31 N5 O9	Full match	No results	No results	Full match	No results	-2.66	461.211	460.204	3.765	1.71885e+06	6	0	0				No matches found	No matches found	No MS2	[M-H]-1	1.71885e+06		7.3
	FALSE		C13 H26 N7 O7 P	Full match	No results	No results	No match	No results	2.96	423.164	424.172	3.46	1.71809e+06	6	0	0				No matches found	No matches found	DDA for preferred ion	[M+H]+1		1.71809e+06		4
	FALSE	Pestalotiopamide A	C8 H13 N O3	Full match	No results	No results	Partial match	Full match	-2.85	171.089	172.096	2.092	1.71661e+06	52	0	0				No matches found	Multiple matches found	DDA for preferred ion	[M+H]+1		1.71661e+06		7.8
	FALSE	Aminotriester	C22 H41 N O6	Full match	No results	No results	Full match	No results	-0.01	415.293	416.301	17.925	1.71585e+06	12	0	0				No matches found	No matches found	DDA for preferred ion	[M+H]+1		1.71585e+06		7.8
	FALSE			No results	No results	No results	No results	No results		135.901	134.894	29.453	1.71538e+06	0	0	0				No matches found	No matches found	DDA for preferred ion	[M-H]-1	1.71538e+06		1.3
	FALSE	MFCD00133435	C26 H52 N O7 P	Full match	No results	No results	Full match	No results	-0.59	521.348	522.355	20.927	1.7153e+06	14	0	0				No matches found	No matches found	DDA for preferred ion	[M+H]+1		1.7153e+06		7.3
	FALSE	5-(5-{(2S)-1-[(1-Methyl-1H-benzimidazol-2-yl)methyl]-2-pyrrolidinyl}-1,2,4-oxadiazol-3-yl)-4-pyrimidinamine	C19 H20 N8 O	No match	Full match	No results	No match	No match	-3.74	376.175	377.182	7.648	1.71284e+06	33	2	0	42.4	7.1		No matches found	Single match found	DDA for preferred ion	[M+H]+1		1.71284e+06		9.5
	FALSE	Sulfurein	C21 H20 O10	Full match	No results	No results	Partial match	Full match	-2.94	432.104	431.097	7.482	1.71061e+06	66	0	0				Multiple matches found	Multiple matches found	DDA for other ion	[M-H]-1	1.71061e+06		7.8
	FALSE	Leucine p-nitroanilide	C12 H17 N3 O3	Full match	No results	No results	Full match	No results	-1.3	251.127	252.134	6.717	1.70923e+06	59	0	0				No matches found	No matches found	DDA for preferred ion	[M+H]+1		1.70923e+06		7.3
	FALSE		C17 H37 F2 N5 O5 S	Full match	No results	No results	No match	No results	0.53	461.249	444.245	2.652	1.70777e+06	44	0	0				No matches found	No matches found	DDA for preferred ion	[M+H-H2O]+1		1.70777e+06		2.9
	FALSE	Cytidine	C9 H13 N3 O5	Not the top hit	Full match	No results	Full match	Full match	-2.68	243.085	242.078	0.862	1.70768e+06	50	1	0	33.4	41		No matches found	Single match found	DDA for preferred ion	[M-H]-1	1.70768e+06		9.5
	FALSE	5-amino-6-(5-phospho-D-ribitylamino)uracil	C9 H17 N4 O9 P	Full match	No results	No results	Full match	No results	1.66	356.074	357.081	4.582	1.70696e+06	2	0	0				No matches found	No matches found	DDA for preferred ion	[M+H]+1		1.70696e+06		1.8
	FALSE	2-Hydrazino-N-[3-(4-morpholinyl)propyl]-2-oxoacetamide	C9 H18 N4 O3	Full match	No results	No results	Full match	No results	-2.36	230.137	231.145	2.092	1.70339e+06	12	0	0				No matches found	No matches found	DDA for preferred ion	[M+H]+1		1.70339e+06		8.9
	FALSE	5'-Deoxy-5'-[(1H-tetrazol-5-ylacetyl)amino]adenosine	C13 H16 N10 O4	Full match	No results	No results	Full match	No results	4.64	376.137	375.13	5.488	1.70129e+06	1	0	0				No matches found	No matches found	DDA for preferred ion	[M-H]-1	1.70129e+06		7.8
	FALSE		C20 H40 F2 N3 O4 P	Full match	No results	No results	No match	No match	1.86	455.273	454.266	2.968	1.70095e+06	4	0	0				No matches found	Single match found	No MS2	[M-H]-1	1.70095e+06		8.9
	FALSE	Elaiomycin H	C12 H25 N3 O3	Full match	No results	No results	Not the top hit	Full match	-2.26	259.189	258.182	1.199	1.69746e+06	14	0	0				No matches found	Single match found	DDA for preferred ion	[M-H]-1	1.69746e+06		7.8
	FALSE		C15 H31 N2 O7 P	Full match	No results	No results	No match	No results	-4.26	382.185	383.192	6.855	1.69719e+06	50	0	0				No matches found	No matches found	DDA for preferred ion	[M+H]+1		1.69719e+06		8.4
	FALSE		C12 H24 F N3 O6	Full match	No results	No results	No match	No match	-4.37	325.163	326.171	6.501	1.69705e+06	13	0	0				No matches found	Multiple matches found	DDA for preferred ion	[M+H]+1		1.69705e+06		6.7
	FALSE		C H F6 N6 O6 P	Full match	No results	No results	No match	No results	-2.33	337.959	336.952	1.198	1.69574e+06	3	0	0				No matches found	No matches found	DDA for preferred ion	[M-H]-1	1.69574e+06		7.3
	FALSE	(1R,2S,3R,5S)-3-(6-[(2-Ethylbutyl)amino]-2-{[2-(1-ethyl-1H-imidazol-4-yl)ethyl]amino}-9H-purin-9-yl)-5-[4-(hydroxymethyl)-1H-pyrazol-1-yl]-1,2-cyclopentanediol	C27 H40 N10 O3	Full match	No results	No results	Full match	No results	-2.74	552.327	553.334	6.811	1.6954e+06	3	0	0				No matches found	No matches found	DDA for other ion	[M+H]+1		1.6954e+06		4.6
	FALSE		C21 H42 N3 O11 P	Full match	No results	No results	No match	No results	-2.08	543.255	544.262	7.061	1.68814e+06	2	0	0				No matches found	No matches found	DDA for preferred ion	[M+H]+1		1.68814e+06		8.9
	FALSE	(2S,4S)-4-hydroxy-2,3,4,5-tetrahydrodipicolinic acid	C7 H9 N O5	Full match	No results	No results	Full match	No results	-1.2	187.048	220.081	2.193	1.68583e+06	15	0	0				No matches found	No matches found	DDA for other ion	[M+H+MeOH]+1		1.68583e+06		8.9
	FALSE		C42 H15 Cl N8 O	Full match	No results	No results	No match	No results	-0.16	682.106	683.113	2.389	1.68467e+06	2	0	0				No matches found	No matches found	No MS2	[M+H]+1		1.68467e+06		7.8
	FALSE	Benzaldehyde	C7 H6 O	Full match	No results	No results	Full match	No results	-1.44	106.042	107.049	6.264	1.68411e+06	8	0	0				No matches found	No matches found	DDA for preferred ion	[M+H]+1		1.68411e+06		7.3
	FALSE		C18 H34 F3 N2 O5 P3	Full match	No results	No results	No match	No results	-0.33	508.163	507.156	0.823	1.68218e+06	78	0	0				No matches found	No matches found	No MS2	[M-H]-1	1.68218e+06		9.5
	FALSE	leu-leu-gly	C14 H27 N3 O4	Full match	No results	No results	Full match	No results	-2.04	301.2	302.207	4.963	1.68209e+06	10	0	0				No matches found	No matches found	DDA for preferred ion	[M+H]+1		1.68209e+06		4.6
	FALSE		C23 H28 Cl F O2	Full match	No results	No results	No match	No match	-3.53	390.175	373.171	2.094	1.68208e+06	93	0	0				No matches found	Single match found	No MS2	[M+H-H2O]+1		1.68208e+06		8.9
	FALSE	N-[2-(1-hydroxy-4-methylpentyl)]acetamide	C8 H17 N O2	Full match	No results	No results	Partial match	Full match	-3.95	159.125	160.133	1.26	1.68061e+06	55	0	0				No matches found	Single match found	No MS2	[M+H]+1		1.68061e+06		10
	FALSE	Myriocin	C21 H39 N O6	Not the top hit	Full match	No results	Full match	Not the top hit	-2.47	401.277	400.269	19.782	1.67655e+06	7	2	0	56.7	7.8		No matches found	Multiple matches found	DDA for preferred ion	[M-H]-1	1.67655e+06		8.9
	FALSE	3-[2-(1,3-Benzodioxol-5-yl)-7-methoxy-1-benzofuran-5-yl]-3-hydroxypropyl hexopyranoside	C25 H28 O11	No match	Invalid mass	Invalid mass	No match	No match	-226094	390.175	389.167	0.784	1.67544e+06	93	2	1	58.5	64.8	81.8	No matches found	Single match found	DDA for other ion	[M-H]-1	1.67544e+06		5.1
	FALSE		C8 H16 Cl2 N2 O14	Full match	No results	No results	No match	No results	-0.03	433.998	432.991	23.372	1.67477e+06	13	0	0				No matches found	No matches found	DDA for preferred ion	[M-H]-1	1.67477e+06		3.5
	FALSE	Acetyl-L-carnitine	C9 H17 N O4	Full match	No results	No results	Full match	No results	-2.96	203.115	202.108	8.879	1.67374e+06	43	0	0				No matches found	No matches found	DDA for preferred ion	[M-H]-1	1.67374e+06		7.3
	FALSE	DL-Norleucine	C6 H13 N O2	Full match	Full match	Partial match	Not the top hit	No results	-3.43	131.094	132.101	6.667	1.67255e+06	84	5	1	99	10	78.4	No matches found	No matches found	DDA for preferred ion	[M+H]+1		1.67255e+06		1.8
	FALSE		C16 H13 F O P2 S	Full match	No results	No results	No match	No results	-2.48	334.014	333.007	11.282	1.67023e+06	18	0	0				No matches found	No matches found	DDA for preferred ion	[M-H]-1	1.67023e+06		7.3
	FALSE		C13 H30 N7 O5 P	Full match	No results	No results	No match	No results	1.5	395.205	376.187	5.541	1.66864e+06	81	0	0				No matches found	No matches found	DDA for other ion	[M-H-H2O]-1	1.66864e+06		7.8
	FALSE		C16 H28 F2 N4 O15	Full match	No results	No results	No match	No results	-1.03	554.151	555.159	2.094	1.66805e+06	43	0	0				No matches found	No matches found	No MS2	[M+H]+1		1.66805e+06		8.4
	FALSE	N-{4-[(2R,3R)-3-(Hydroxymethyl)-4-methyl-5-oxo-2-morpholinyl]phenyl}acetamide	C14 H18 N2 O4	Full match	Full match	No results	Partial match	Partial match	-1.7	278.126	279.133	2.933	1.66417e+06	138	2	0	51.4	62.5		No matches found	Multiple matches found	DDA for preferred ion	[M+H]+1		1.66417e+06		6.2
	FALSE		C27 H55 O6 P3	Full match	No results	No results	No match	No results	-0.44	568.321	285.168	1.267	1.66242e+06	6	0	0				No matches found	No matches found	No MS2	[M+2H]+2		1.66242e+06		7.8
	FALSE	(-)-2-(2-hydroxyethyl)clavam	C7 H11 N O3	Full match	No results	No results	Partial match	Full match	-3.69	157.073	190.107	1.277	1.66198e+06	33	0	0				No matches found	Multiple matches found	DDA for other ion	[M+H+MeOH]+1		1.66198e+06		3.5
	FALSE	N~2~-(5-Aminopentyl)-N~2~-[(4-fluoro-3-methylphenyl)sulfonyl]-N-hydroxy-D-alaninamide	C15 H24 F N3 O4 S	Full match	No results	No results	Not the top hit	No results	4.19	361.149	362.156	3.995	1.66125e+06	10	0	0				No matches found	No matches found	No MS2	[M+H]+1		1.66125e+06		4
	FALSE	2-{(3R,4S)-1-[(3,5-Dimethyl-1,2-oxazol-4-yl)sulfonyl]-3-ethyl-4-piperidinyl}-N-(4-fluorobenzyl)acetamide	C21 H28 F N3 O4 S	No match	Invalid mass	No results	No match	No results	-32033.1	423.174	482.188	1.476	1.65928e+06	3	2	0	50	7.5		No matches found	No matches found	DDA for other ion	[M-H+HAc]-1	1.65928e+06		9.5
	FALSE		C13 H25 N2 P S	Full match	No results	No results	No match	No results	1.53	272.148	273.155	1.258	1.65894e+06	3	0	0				No matches found	No matches found	No MS2	[M+H]+1		1.65894e+06		7.3
	FALSE	5-(5-{5-[(2S)-1-(1-Methyl-4-piperidinyl)-2-pyrrolidinyl]-1,2,4-oxadiazol-3-yl}-2-pyridinyl)pyrimidine	C21 H25 N7 O	Not the top hit	Full match	No results	No match	No results	-3.93	391.211	392.218	7.254	1.65892e+06	71	2	0	33.2	38.2		No matches found	No matches found	DDA for preferred ion	[M+H]+1		1.65892e+06		7.8
	FALSE		C25 H44 S	Full match	No results	No results	No results	No results	0.87	376.317	377.324	26.893	1.6576e+06	0	0	0				No matches found	No matches found	DDA for preferred ion	[M+H]+1		1.6576e+06		8.9
	FALSE		C10 H21 F4 N3 O8	Full match	No results	No results	No match	No results	1.58	387.127	386.12	1.251	1.6568e+06	270	0	0				No matches found	No matches found	DDA for preferred ion	[M-H]-1	1.6568e+06		8.9
	FALSE		C18 H25 N4 O13 P	Full match	No results	No results	No match	No match	1.56	536.116	535.109	8.661	1.65675e+06	34	0	0				Multiple matches found	No matches found	DDA for preferred ion	[M-H]-1	1.65675e+06		7.3
	FALSE		C8 H19 Cl F3 N2 O8 P3	Full match	No results	No results	No match	No results	0.35	456	454.992	23.921	1.65459e+06	16	0	0				No matches found	No matches found	DDA for preferred ion	[M-H]-1	1.65459e+06		2.9
	FALSE	N-Acetyltyramine	C10 H13 N O2	Full match	Full match	No results	Partial match	Full match	-3.02	179.094	180.101	6.127	1.6544e+06	184	1	0	98.5	94		No matches found	Multiple matches found	DDA for preferred ion	[M+H]+1		1.6544e+06		7.3
	FALSE	Leu-Gly-Gly	C10 H19 N3 O4	Full match	No results	No results	Full match	No results	-0.36	245.137	246.145	3.431	1.65396e+06	26	0	0				No matches found	No matches found	DDA for preferred ion	[M+H]+1		1.65396e+06		7.3
	FALSE		C13 H22 Cl F2 N O4	Full match	No results	No results	No match	No results	3.69	329.122	362.155	2.117	1.65331e+06	43	0	0				No matches found	No matches found	No MS2	[M+H+MeOH]+1		1.65331e+06		5.7
	FALSE	Aminoadipate	C6 H9 N O4	Full match	No results	No results	Full match	No results	-4.51	159.052	218.066	0.902	1.65304e+06	63	0	0				No matches found	No matches found	DDA for other ion	[M-H+HAc]-1	1.65304e+06		4.6
	FALSE	Ambrette musk	C12 H16 N2 O5	Full match	No results	No results	Full match	No results	-2.55	268.105	267.098	1.294	1.65127e+06	42	0	0				No matches found	No matches found	DDA for preferred ion	[M-H]-1	1.65127e+06		7.3
	FALSE		C25 H38 F2 N5 O8 P	Full match	No results	No results	No match	No results	2.26	605.244	604.237	8.085	1.65046e+06	22	0	0				No matches found	No matches found	DDA for preferred ion	[M-H]-1	1.65046e+06		9.5
	FALSE	Myristyl sulfate	C14 H30 O4 S	Full match	Full match	No results	Full match	No results	-1.99	294.186	293.179	26.283	1.64929e+06	2	2	0	94.5	9.7		No matches found	No matches found	DDA for preferred ion	[M-H]-1	1.64929e+06		4.6
	FALSE	Akodionine	C10 H16 N2 O2	Full match	No results	No results	Partial match	Full match	-1.66	196.121	197.128	8.527	1.64468e+06	101	0	0				No matches found	Multiple matches found	DDA for preferred ion	[M+H]+1		1.64468e+06		6.2
	FALSE		C29 H64 F2 N6 O7 S4	Full match	No results	No results	No match	No match	0.41	774.369	388.192	2.287	1.64238e+06	1	0	0				No matches found	Multiple matches found	DDA for other ion	[M+2H]+2		1.64238e+06		8.4
	FALSE		C17 H41 F2 N8 O2 P3	Full match	No results	No results	No match	No results	-1.75	520.252	538.286	9.243	1.63784e+06	53	0	0				No matches found	No matches found	DDA for other ion	[M+NH4]+1		1.63784e+06		8.4
	FALSE	4-[(1-Ethynylcyclohexyl)amino]-4-oxobut-2-enoic acid	C12 H15 N O3	Full match	Full match	No results	Partial match	Partial match	-3.66	221.104	220.097	12.05	1.63777e+06	169	2	0	34.4	41.2		No matches found	Multiple matches found	DDA for preferred ion	[M-H]-1	1.63777e+06		8.9
	FALSE	4-({6-[(3-Fluorobenzyl)carbamoyl]-4-oxopyrido[3,4-d]pyrimidin-3(4H)-yl}methyl)benzoic acid	C23 H17 F N4 O4	Full match	No results	No results	Full match	No results	4.9	432.125	431.118	6.022	1.63534e+06	22	0	0				No matches found	No matches found	DDA for preferred ion	[M-H]-1	1.63534e+06		7.8
	FALSE	Melanoxadin	C8 H11 N O3	Full match	No results	No results	Partial match	Full match	-2.5	169.073	211.107	3.128	1.63397e+06	55	0	0				No matches found	Multiple matches found	DDA for other ion	[M+ACN+H]+1		1.63397e+06		4
	FALSE	(2R,3S,4R,2'R,3'S,4'R)-5,5'-(Cyclododecylimino)di(1,2,3,4-pentanetetrol) (non-preferred name)	C22 H45 N O8	Full match	No results	No results	Not the top hit	No results	0.03	451.315	452.322	25.572	1.63148e+06	3	0	0				No matches found	No matches found	DDA for preferred ion	[M+H]+1		1.63148e+06		7.3
	FALSE	Pestalotiopamide A	C8 H13 N O3	Full match	No results	No results	Partial match	Full match	-2.07	171.089	172.096	4.252	1.63107e+06	52	0	0				No matches found	Multiple matches found	No MS2	[M+H]+1		1.63107e+06		2.9
	FALSE	Boc-Asn-Oh	C9 H16 N2 O5	Full match	No results	No results	Full match	No results	-2.62	232.105	231.098	1.231	1.63037e+06	37	0	0				No matches found	No matches found	DDA for preferred ion	[M-H]-1	1.63037e+06		8.9
	FALSE		C21 H40 F3 N5 O2	Full match	No results	No results	No match	No results	2.89	451.315	452.322	23.65	1.62647e+06	1	0	0				No matches found	No matches found	DDA for preferred ion	[M+H]+1		1.62647e+06		4
	FALSE	Etrogol	C13 H18 O2	Full match	No results	No results	Partial match	Full match	-1.19	206.13	207.138	9.058	1.62377e+06	85	0	0				No matches found	Multiple matches found	DDA for preferred ion	[M+H]+1		1.62377e+06		6.7
	FALSE		C7 H10 F2 N3 P	Full match	No results	No results	No match	No results	-0.38	205.058	206.065	1.246	1.62279e+06	13	0	0				No matches found	No matches found	No MS2	[M+H]+1		1.62279e+06		3.5
	FALSE	2-[2-formyl-5-(methoxymethyl)-1H-pyrrol-1-yl]acetic acid	C9 H13 N O4	Full match	No results	No results	Partial match	Full match	-0.68	199.084	200.092	2.97	1.62195e+06	35	0	0				No matches found	Multiple matches found	DDA for preferred ion	[M+H]+1		1.62195e+06		4
	FALSE		C15 H37 N4 O5 P	Full match	No results	No results	No match	No results	-4.22	384.249	385.256	2.587	1.62116e+06	5	0	0				No matches found	No matches found	No MS2	[M+H]+1		1.62116e+06		8.4
	FALSE	DEHYDROASCORBIC ACID	C6 H6 O6	Full match	No results	No results	Full match	No results	-4.32	174.016	173.008	1.111	1.62048e+06	13	0	0				No matches found	No matches found	No MS2	[M-H]-1	1.62048e+06		8.4
	FALSE	N-[3-(trifluoromethyl)benzoyl]glycyl-N-tert-butyl-3-[(2,4-dimethylbenzyl)amino]-L-alaninamide	C26 H33 F3 N4 O3	Full match	No results	No results	Full match	No match	4.7	506.253	507.26	13.78	1.61966e+06	13	0	0				No matches found	Multiple matches found	DDA for preferred ion	[M+H]+1		1.61966e+06		5.1
	FALSE		C7 H11 F O4 S	Full match	No results	No results	No match	No results	2.86	210.037	191.019	3.18	1.61903e+06	13	0	0				No matches found	No matches found	DDA for preferred ion	[M-H-H2O]-1	1.61903e+06		1.8
	FALSE	Acetyl-L-methionine	C7 H13 N O3 S	Full match	No results	No results	Full match	No results	-2.24	191.061	192.068	5.569	1.61729e+06	21	0	0				No matches found	No matches found	DDA for preferred ion	[M+H]+1		1.61729e+06		7.3
	FALSE	3-Hydroxy-3,5,5-trimethyl-4-(3-oxo-1-buten-1-ylidene)cyclohexyl β-D-glucopyranoside	C19 H30 O8	Not the top hit	Full match	No results	No match	No results	-0.29	386.194	387.201	9.063	1.61721e+06	112	1	0	74.8	54.6		No matches found	No matches found	DDA for preferred ion	[M+H]+1		1.61721e+06		7.3
	FALSE	2-methylacetate-3,5,6-trimethylpyrazine	C10 H14 N2 O2	Full match	No results	No results	Partial match	Full match	-2.81	194.105	195.112	2.559	1.61075e+06	120	0	0				No matches found	Single match found	No MS2	[M+H]+1		1.61075e+06		2.9
	FALSE		C11 H20 N P S	Full match	No results	No results	No match	No match	0.96	229.106	274.104	0.814	1.61031e+06	18	0	0				No matches found	Single match found	DDA for preferred ion	[M+FA-H]-1	1.61031e+06		8.9
	FALSE	Lumiquinone A	C17 H17 N O3	Full match	No results	No results	Partial match	Full match	-3.16	283.12	282.113	14.363	1.60959e+06	346	0	0				No matches found	Multiple matches found	DDA for preferred ion	[M-H]-1	1.60959e+06		7.8
	FALSE	Oxamicetin	C29 H42 N6 O10	Full match	No results	No results	Partial match	Full match	-0.94	634.296	318.155	6.556	1.60934e+06	2	0	0				No matches found	Single match found	DDA for preferred ion	[M+2H]+2		1.60934e+06		6.7
	FALSE	Lormetazepam	C16 H12 Cl2 N2 O2	No match	Invalid mass	No results	No match	No match	-11.43	334.024	333.016	6.927	1.60909e+06	17	1	0	42.9	7.1		No matches found	Multiple matches found	DDA for preferred ion	[M-H]-1	1.60909e+06		3.5
	FALSE	1,2,3,4,5,6-Cyclohexanehexayl hexaacetate	C18 H24 O12	Full match	No results	No results	Full match	No results	-0.47	432.127	433.134	7.293	1.60736e+06	12	0	0				No matches found	No matches found	No MS2	[M+H]+1		1.60736e+06		10
	FALSE		C17 H30 N O P S3	Full match	No results	No results	No match	No results	-1.69	391.122	390.115	0.851	1.6063e+06	151	0	0				No matches found	No matches found	No MS2	[M-H]-1	1.6063e+06		9.5
	FALSE	C2 Dihydroceramide	C20 H41 N O3	Full match	No results	No results	Full match	No results	-0.63	343.308	344.316	19.677	1.60573e+06	8	0	0				No matches found	No matches found	DDA for preferred ion	[M+H]+1		1.60573e+06		7.8
	FALSE	(2R,3S,4R,2'R,3'S,4'R)-5,5'-(Cyclododecylimino)di(1,2,3,4-pentanetetrol) (non-preferred name)	C22 H45 N O8	Full match	No results	No results	Not the top hit	No results	-0.32	451.314	452.322	20.862	1.60414e+06	3	0	0				No matches found	No matches found	No MS2	[M+H]+1		1.60414e+06		6.7
	FALSE		C22 H35 F O3 S	Full match	No results	No results	No match	No results	-3.94	398.228	399.235	3.39	1.60242e+06	4	0	0				No matches found	No matches found	No MS2	[M+H]+1		1.60242e+06		5.7
	FALSE	2-Aminooctanedioic acid	C8 H15 N O4	Full match	Full match	No results	Partial match	No results	-4.02	189.099	188.092	2.798	1.60108e+06	48	1	0	42.8	61.8		No matches found	No matches found	DDA for preferred ion	[M-H]-1	1.60108e+06		6.7
	FALSE	L-2-Amino-4-methoxy-trans-3-butenoic acid	C5 H9 N O3	No results	No results	No results	Partial match	Full match	0.79	131.058	114.055	2.102	1.59874e+06	57	0	0				No matches found	Multiple matches found	DDA for other ion	[M+H-H2O]+1		1.59874e+06		4
	FALSE	Cyclocarbamide B	C15 H22 N2 O4	Full match	No results	No results	Partial match	Full match	-1.69	294.157	295.165	6.682	1.5987e+06	135	0	0				No matches found	Multiple matches found	DDA for preferred ion	[M+H]+1		1.5987e+06		10
	FALSE	Nitrosobis(2-oxopropyl)amine	C6 H10 N2 O3	Full match	No results	No results	Full match	No results	-3.69	158.069	200.102	2.108	1.5972e+06	26	0	0				No matches found	No matches found	No MS2	[M+ACN+H]+1		1.5972e+06		6.7
	FALSE	DL-Mandelic acid	C8 H8 O3	No match	Invalid mass	Invalid mass	No match	No results	-5.2	152.047	151.039	4.166	1.59631e+06	1	10	1	91.8	55.1	60.3	No matches found	No matches found	DDA for preferred ion	[M-H]-1	1.59631e+06		7.3
	FALSE	Haloperidol metabolite II	C21 H25 Cl F N O2	No match	Invalid mass	No results	No match	No results	7.67	377.159	378.166	8.555	1.5943e+06	22	4	0	41.7	42.9		No matches found	No matches found	DDA for preferred ion	[M+H]+1		1.5943e+06		5.7
	FALSE	Prolinamide	C5 H10 N2 O	No match	Invalid mass	No results	No match	No results	149248	131.105	173.139	1.267	1.59311e+06	6	1	0	88.7	9.4		No matches found	No matches found	DDA for other ion	[M+ACN+H]+1		1.59311e+06		10
	FALSE		C27 H42 F5 N2 O6 P	Full match	No results	No results	No match	No match	0.5	616.27	617.278	5.416	1.59253e+06	24	0	0				No matches found	Single match found	DDA for preferred ion	[M+H]+1		1.59253e+06		4
	FALSE	Norloline	C7 H12 N2 O	Full match	No results	No results	Partial match	Full match	-3.51	140.094	123.091	1.265	1.59239e+06	25	0	0				No matches found	Single match found	No MS2	[M+H-H2O]+1		1.59239e+06		8.9
	FALSE	Kynurenic acid	C10 H7 N O3	Full match	Full match	No results	Partial match	Partial match	-1.47	189.042	190.05	5.626	1.5911e+06	69	1	0	99.2	10		No matches found	Multiple matches found	DDA for preferred ion	[M+H]+1		1.5911e+06		10
	FALSE		C6 H12 F4 N6 O	Full match	No results	No results	No match	No results	-2.32	260.1	261.108	2.232	1.58988e+06	10	0	0				No matches found	No matches found	DDA for preferred ion	[M+H]+1		1.58988e+06		8.9
	FALSE	LAURIMINODIPROPIONIC ACID	C18 H35 N O4	Full match	No results	No results	Full match	No results	-1.57	329.256	330.263	11.893	1.58839e+06	9	0	0				No matches found	No matches found	DDA for preferred ion	[M+H]+1		1.58839e+06		7.8
	FALSE	3-Amino-3-(4-hydroxyphenyl)propanoic acid	C9 H11 N O3	Not the top hit	Full match	No results	Not the top hit	Partial match	-3.27	181.073	180.066	2.485	1.5871e+06	118	4	0	63.4	8.2		No matches found	Single match found	DDA for preferred ion	[M-H]-1	1.5871e+06		6.2
	FALSE	Tris(2-hydroxyethyl) Isocyanurate	C9 H15 N3 O6	Full match	No results	No results	Full match	No results	-2.46	261.095	245.076	2.108	1.58709e+06	14	0	0				No matches found	No matches found	DDA for other ion	[M+H-NH3]+1		1.58709e+06		6.7
	FALSE		C5 H7 N3 O2 P2 S2	Full match	No results	No results	No results	No results	2.58	266.946	265.939	2.282	1.58549e+06	0	0	0				No matches found	No matches found	DDA for preferred ion	[M-H]-1	1.58549e+06		1.3
	FALSE	(2R)-2-[(1R)-3,3-Difluorocyclopentyl]-2-hydroxy-N-{1-[(6-methyl-2-pyridinyl)methyl]-4-piperidinyl}-2-phenylacetamide	C25 H31 F2 N3 O2	Full match	No results	No results	Not the top hit	No results	-1.89	443.238	444.245	3.986	1.58437e+06	15	0	0				No matches found	No matches found	DDA for preferred ion	[M+H]+1		1.58437e+06		4
	FALSE			No results	No results	No results	No results	No results		148.052	147.044	7.903	1.58386e+06	0	0	0				No matches found	No matches found	DDA for preferred ion	[M-H]-1	1.58386e+06		7.8
	FALSE	(3E)-4-(2-Fluorophenyl)-1,1-diphenyl-3-buten-2-one	C22 H17 F O	Full match	No results	No results	Not the top hit	No results	0.73	316.127	317.134	1.267	1.58374e+06	5	0	0				No matches found	No matches found	No MS2	[M+H]+1		1.58374e+06		5.1
	FALSE	Boldenone undecylenate	C30 H44 O3	No match	Invalid mass	No results	No match	No results	15.75	452.336	453.343	18.931	1.5837e+06	1	1	0	47	43.9		No matches found	No matches found	DDA for preferred ion	[M+H]+1		1.5837e+06		1.8
	FALSE		C22 H42 F2 N3 O2 P	Full match	No results	No results	No match	No results	-1.56	449.298	430.28	18.734	1.58327e+06	7	0	0				No matches found	No matches found	DDA for preferred ion	[M-H-H2O]-1	1.58327e+06		7.8
	FALSE		C3 H4 Fe O6	Invalid mass	No results	No results	No results	No results	-10399.2	189.94	188.932	0.036	1.58177e+06	0	0	0				No matches found	No matches found	No MS2	[M-H]-1	1.58177e+06		4
	FALSE	Fenfluramine	C12 H16 F3 N	No match	Invalid mass	No results	No match	No match	7.76	231.125	232.133	5.454	1.58017e+06	122	2	0	73.8	46.4		No matches found	Single match found	DDA for preferred ion	[M+H]+1		1.58017e+06		2.4
	FALSE	Cyclo-(2-hydroxy-Pro-Gly)	C7 H10 N2 O3	Full match	No results	No results	Partial match	Full match	-3.64	170.069	229.082	1.138	1.57943e+06	34	0	0				No matches found	Single match found	No MS2	[M-H+HAc]-1	1.57943e+06		7.8
	FALSE		C5 H5 F3 N4 O2	Full match	No results	No results	No match	No results	1.69	210.037	191.019	4.04	1.57923e+06	12	0	0				No matches found	No matches found	DDA for preferred ion	[M-H-H2O]-1	1.57923e+06		4
	FALSE		C14 H6 F N O7	Full match	No results	No results	No match	No results	3.41	319.014	364.012	9.117	1.57489e+06	9	0	0				No matches found	No matches found	DDA for other ion	[M+FA-H]-1	1.57489e+06		7.3
	FALSE		C31 H46 F2 N9 O7 P	Full match	No results	No results	No match	No results	0.72	725.323	726.33	9.158	1.57421e+06	3	0	0				No matches found	No matches found	DDA for preferred ion	[M+H]+1		1.57421e+06		7.3
	FALSE		C7 H17 F6 N7 S	Full match	No results	No results	No match	No results	-0.44	345.117	363.151	1.232	1.57356e+06	29	0	0				No matches found	No matches found	No MS2	[M+NH4]+1		1.57356e+06		5.7
	FALSE		C10 H13 F N2 O S	Full match	No results	No results	No match	No results	3.94	228.074	307.095	2.105	1.56963e+06	35	0	0				No matches found	No matches found	DDA for other ion	[M+DMSO+H]+1		1.56963e+06		8.9
	FALSE	2-Amino-3-[(2-methyl-2-propanyl)sulfanyl]-1-propanethiol	C7 H17 N S2	Full match	No results	No results	Not the top hit	No match	-0.98	179.08	180.087	2.249	1.56907e+06	76	0	0				No matches found	Multiple matches found	No MS2	[M+H]+1		1.56907e+06		9.5
	FALSE	Argininosuccinic acid	C10 H18 N4 O6	No match	Invalid mass	No results	No match	No results	-58690.1	273.095	274.102	1.239	1.56889e+06	19	2	0	53.2	63		No matches found	No matches found	DDA for other ion	[M+H]+1		1.56889e+06		7.3
	FALSE	N-Methylcaprolactam	C7 H13 N O	Full match	Full match	No results	Not the top hit	No results	-2.13	127.099	128.107	8.273	1.56796e+06	45	1	0	35.3	38.6		No matches found	No matches found	DDA for preferred ion	[M+H]+1		1.56796e+06		6.2
	FALSE		C17 H34 F2 N3 O7 P	Full match	No results	No results	No match	No results	2.46	461.211	460.204	0.82	1.56791e+06	99	0	0				No matches found	No matches found	No MS2	[M-H]-1	1.56791e+06		7.3
	FALSE		C25 H41 N5 O11	Full match	No results	No results	No match	No results	-1.4	587.279	586.272	3.965	1.5679e+06	27	0	0				No matches found	No matches found	DDA for preferred ion	[M-H]-1	1.5679e+06		8.4
	FALSE	Gabapentin enacarbil	C16 H27 N O6	Full match	No results	No results	Full match	No results	-0.87	329.184	330.191	14.692	1.56752e+06	220	0	0				No matches found	No matches found	DDA for preferred ion	[M+H]+1		1.56752e+06		10
	FALSE		C4 H Cl F3 N O8 P2	Full match	No results	No results	No results	No results	-0.91	344.881	345.889	1.199	1.56716e+06	0	0	0				No matches found	No matches found	No MS2	[M+H]+1		1.56716e+06		8.4
	FALSE	1-Deoxy-1-[methyl(nonanoyl)amino]hexitol	C16 H33 N O6	Full match	No results	No results	Full match	No results	-0.08	335.231	336.238	25.346	1.5647e+06	1	0	0				No matches found	No matches found	No MS2	[M+H]+1		1.5647e+06		4
	FALSE	Leptazoline B	C16 H21 Cl N2 O7	No results	No results	No results	No match	Full match	2.66	388.105	389.112	20.962	1.5644e+06	112	0	0				No matches found	Single match found	DDA for preferred ion	[M+H]+1		1.5644e+06		7.8
	FALSE		C53 H112 F4 N10 O11	Full match	No results	No results	No results	No results	0	1140.84	571.43	29.26	1.56327e+06	0	0	0				No matches found	No matches found	DDA for other ion	[M+2H]+2		1.56327e+06		8.4
	FALSE	Pilocarpine	C11 H16 N2 O2	No match	Invalid mass	No results	No match	No match	86537.5	226.131	209.128	2.698	1.56223e+06	44	2	0	97.7	9.9		No matches found	Multiple matches found	DDA for other ion	[M+H-H2O]+1		1.56223e+06		6.2
	FALSE		C20 H40 F N5 O7	Full match	No results	No results	No match	No results	-2.39	481.29	482.297	6.239	1.56167e+06	24	0	0				No matches found	No matches found	DDA for preferred ion	[M+H]+1		1.56167e+06		1.8
	FALSE		C11 H28 Br Cl Fe2 N6	Invalid mass	No results	No results	No match	No results	-8491.21	466.004	464.997	23.273	1.56139e+06	7	0	0				No matches found	No matches found	DDA for preferred ion	[M-H]-1	1.56139e+06		1.8
	FALSE	Succinic acid	C4 H6 O4	No results	No results	No results	Full match	No results	-4.87	118.026	163.024	0.848	1.55982e+06	17	0	0				No matches found	No matches found	No MS2	[M+FA-H]-1	1.55982e+06		7.8
	FALSE		C14 H25 F N6 O4	Full match	No results	No results	No match	No results	-3.66	360.191	361.198	2.583	1.55917e+06	22	0	0				No matches found	No matches found	DDA for preferred ion	[M+H]+1		1.55917e+06		8.9
	FALSE		C3 H2 F6 P2 S3	Full match	No results	No results	No match	No results	2.92	309.871	308.863	3.289	1.55893e+06	2	0	0				No matches found	No matches found	DDA for preferred ion	[M-H]-1	1.55893e+06		1.8
	FALSE		C2 H F N4 S	Full match	No results	No results	No results	No results	-3.09	131.99	130.983	0.707	1.55887e+06	0	0	0				No matches found	No matches found	DDA for preferred ion	[M-H]-1	1.55887e+06		8.4
	FALSE		C19 H36 F3 N O5	Full match	No results	No results	No match	No results	3.31	415.256	414.249	17.372	1.55812e+06	4	0	0				No matches found	No matches found	No MS2	[M-H]-1	1.55812e+06		8.9
	FALSE	Biotin	C10 H16 N2 O3 S	No match	Invalid mass	No results	No match	No match	-14.86	244.085	245.092	2.75	1.55756e+06	143	2	0	70	8.5		No matches found	Multiple matches found	DDA for preferred ion	[M+H]+1		1.55756e+06		8.4
	FALSE	(2R,3S,4R,2'R,3'S,4'R)-5,5'-(Cyclododecylimino)di(1,2,3,4-pentanetetrol) (non-preferred name)	C22 H45 N O8	Full match	No results	No results	Full match	No results	0.5	451.315	452.322	23.876	1.55692e+06	1	0	0				No matches found	No matches found	DDA for preferred ion	[M+H]+1		1.55692e+06		5.7
	FALSE		C H2 F6 N2 O5 P2 S2	Full match	No results	No results	No match	No results	0.02	361.878	344.875	1.105	1.55368e+06	2	0	0				No matches found	No matches found	No MS2	[M+H-H2O]+1		1.55368e+06		4
	FALSE	4-[4-(4-Fluorophenoxy)-5-methyl-1H-3-pyrazolyl]-1,3-benzenediol	C16 H13 F N2 O3	No match	Invalid mass	No results	No match	No results	13.56	300.095	299.088	1.722	1.5535e+06	48	1	0	76	67.3		No matches found	No matches found	DDA for preferred ion	[M-H]-1	1.5535e+06		6.7
	FALSE	N-Acetylsphingosine	C20 H39 N O3	Full match	Full match	No results	Full match	No results	-0.74	341.293	342.3	18.949	1.55323e+06	15	1	0	31	6.6		No matches found	No matches found	DDA for preferred ion	[M+H]+1		1.55323e+06		6.2
	FALSE	(+/-)12(13)-DiHOME	C18 H34 O4	Full match	Full match	No results	Partial match	Partial match	-2.91	314.245	313.238	22.875	1.55215e+06	26	3	0	88.9	51		No matches found	Single match found	DDA for preferred ion	[M-H]-1	1.55215e+06		7.8
	FALSE	dihydrophaseic acid 4-O-beta-D-glucoside	C21 H32 O10	Full match	No results	No results	Not the top hit	No match	-1.67	444.199	443.192	4.419	1.55185e+06	27	0	0				No matches found	Single match found	No MS2	[M-H]-1	1.55185e+06		8.4
	FALSE	tert-butyl [(2S)-4-(methylsulfanyl)-1-oxobutan-2-yl]carbamate	C10 H19 N O3 S	Full match	No results	No results	Full match	No results	-3.34	233.108	232.101	12.048	1.55093e+06	13	0	0				No matches found	No matches found	DDA for preferred ion	[M-H]-1	1.55093e+06		7.8
	FALSE	Diselane	H2 Se2	No results	No results	No results	Full match	No results	0.08	161.849	160.841	27.018	1.55002e+06	1	0	0				No matches found	No matches found	DDA for preferred ion	[M-H]-1	1.55002e+06		3.5
	FALSE		C23 H47 F2 N3 O S3	Full match	No results	No results	No match	No results	0.73	515.285	258.65	7.812	1.54806e+06	17	0	0				No matches found	No matches found	DDA for preferred ion	[M+2H]+2		1.54806e+06		4
	FALSE		C23 H37 N7 O	Full match	No results	No results	No match	No match	3.92	427.308	426.3	27.43	1.54705e+06	33	0	0				No matches found	Multiple matches found	DDA for preferred ion	[M-H]-1	1.54705e+06		7.8
	FALSE	4-[4-(1,3-Benzodioxol-5-yl)-2,3-dimethylbutyl]-2-methoxyphenol	C20 H24 O4	No match	Invalid mass	No results	No match	No results	-14.99	328.163	329.17	2.656	1.54666e+06	8	5	0	95.2	9.8		No matches found	No matches found	DDA for preferred ion	[M+H]+1		1.54666e+06		8.9
	FALSE	Methyl 5-(methoxymethyl)-1-[2-nitro-4-(trifluoromethyl)phenyl]-1H-1,2,3-triazole-4-carboxylate	C13 H11 F3 N4 O5	Full match	No results	No results	Full match	No results	1.22	360.069	359.061	1.406	1.54666e+06	6	0	0				No matches found	No matches found	DDA for preferred ion	[M-H]-1	1.54666e+06		6.7
	FALSE		C30 H54 N6 O10	Full match	No results	No results	No match	No results	-0.58	658.39	659.397	10.664	1.54576e+06	4	0	0				No matches found	No matches found	DDA for preferred ion	[M+H]+1		1.54576e+06		7.8
	FALSE	16-Hydroxyhexadecanoic acid	C16 H32 O3	Full match	Full match	No results	Full match	No results	-2.55	272.234	271.227	27.104	1.54412e+06	23	1	0	59.9	8		No matches found	No matches found	DDA for preferred ion	[M-H]-1	1.54412e+06		3.5
	FALSE		C84 H132 F3 N O18 P2 S	Full match	No results	No results	No results	No results	-0.01	1593.86	797.937	18.865	1.54385e+06	0	0	0				No matches found	No matches found	DDA for other ion	[M+2H]+2		1.54385e+06		7.8
	FALSE		C19 H36 F3 N O2	Full match	No results	No results	No match	No match	3.84	367.271	366.264	25.449	1.54276e+06	16	0	0				No matches found	Multiple matches found	DDA for preferred ion	[M-H]-1	1.54276e+06		9.5
	FALSE	(2S)-N-Cyclopropyl-2-{(1S,7S,8S,8aS)-7-[(ethylcarbamoyl)amino]-1-hydroxy-4a,8-dimethyldecahydro-2-naphthalenyl}propanamide	C21 H37 N3 O3	No match	Invalid mass	No results	No match	No results	94844.4	415.256	414.249	18.91	1.54251e+06	37	2	0	71.1	8.6		No matches found	No matches found	DDA for preferred ion	[M-H]-1	1.54251e+06		7.8
	FALSE	L-Isoleucyl-L-prolyl-L-proline	C16 H27 N3 O4	Full match	No results	No results	Full match	No results	-0.95	325.2	326.207	6.752	1.5424e+06	16	0	0				No matches found	No matches found	DDA for preferred ion	[M+H]+1		1.5424e+06		6.7
	FALSE	N-{4-[(2R,3R)-3-(Hydroxymethyl)-4-isobutyl-5-oxo-2-morpholinyl]phenyl}cyclobutanecarboxamide	C20 H28 N2 O4	No match	Invalid mass	No results	No match	No results	-50013	342.19	343.197	2.922	1.54217e+06	10	1	0	51	62.4		No matches found	No matches found	DDA for preferred ion	[M+H]+1		1.54217e+06		6.2
	FALSE		C11 H23 F N2 O7	Full match	No results	No results	No match	No results	-4.62	314.147	315.155	5.449	1.54053e+06	15	0	0				No matches found	No matches found	DDA for preferred ion	[M+H]+1		1.54053e+06		6.7
	FALSE	Not named	C11 H16 O3	Full match	No results	No results	Partial match	Full match	-2.19	196.11	197.117	10.167	1.54047e+06	60	0	0				No matches found	Multiple matches found	DDA for preferred ion	[M+H]+1		1.54047e+06		7.3
	FALSE	N-Phenylacetylglutamine	C13 H16 N2 O4	Full match	Full match	No results	Full match	Partial match	-1.84	264.111	265.118	6.685	1.53855e+06	110	2	0	97.6	80.8		No matches found	Multiple matches found	DDA for preferred ion	[M+H]+1		1.53855e+06		9.5
	FALSE		C7 H13 F2 N S	Full match	No results	No results	No match	No match	-2.66	181.073	180.066	0.861	1.53784e+06	118	0	0				No matches found	Single match found	No MS2	[M-H]-1	1.53784e+06		8.4
	FALSE		C25 H34 F2 O9	Full match	No results	No results	No match	No match	1.89	516.218	517.225	2.094	1.53662e+06	103	0	0				No matches found	Multiple matches found	No MS2	[M+H]+1		1.53662e+06		9.5
	FALSE		C19 H28 F3 N5 O3	Full match	No results	No results	No match	No results	4.03	431.216	432.224	10.083	1.53401e+06	60	0	0				No matches found	No matches found	DDA for preferred ion	[M+H]+1		1.53401e+06		8.9
	FALSE		C20 H28 F6 N2 O3	Full match	No results	No results	No results	No results	2.36	458.201	459.209	3.361	1.53361e+06	6	0	0				No matches found	No matches found	DDA for preferred ion	[M+H]+1		1.53361e+06		6.2
	FALSE	N-(4-Methoxy-1-methyl-1H-indazol-3-yl)-1-phenyl-5-propyl-1H-pyrazole-4-carboxamide	C22 H23 N5 O2	No match	Invalid mass	No results	No match	No results	-16.1	389.179	388.172	3.761	1.53323e+06	3	2	0	42.2	7.1		No matches found	No matches found	DDA for preferred ion	[M-H]-1	1.53323e+06		7.3
	FALSE		C18 H39 F4 N5 O5	Full match	No results	No results	No match	No results	1.42	481.289	482.297	6.682	1.53251e+06	25	0	0				No matches found	No matches found	DDA for preferred ion	[M+H]+1		1.53251e+06		1.3
	FALSE	2-[(1S,3R,12bS)-9-Chloro-1-{[4-(cyclopropylcarbonyl)-1-piperazinyl]carbonyl}-12b-ethyl-4-oxo-1,2,3,4,6,7,12,12b-octahydroindolo[2,3-a]quinolizin-3-yl]-N-(3,4-dimethoxybenzyl)acetamide	C37 H44 Cl N5 O6	No results	No results	No results	Full match	No results	-1.16	689.297	345.656	1.266	1.53183e+06	14	0	0				No matches found	No matches found	No MS2	[M+2H]+2		1.53183e+06		10
	FALSE		C8 H17 F3 N2 O3 S	Full match	No results	No results	No match	No match	4.29	278.092	277.085	1.608	1.53151e+06	13	0	0				No matches found	Single match found	DDA for other ion	[M-H]-1	1.53151e+06		8.4
	FALSE		C16 H32 N4 O5	Full match	No results	No results	No match	No results	-1.91	360.237	343.233	1.256	1.53127e+06	1	0	0				No matches found	No matches found	No MS2	[M+H-H2O]+1		1.53127e+06		10
	FALSE		C39 H45 F2 N2 O14 P S	Full match	No results	No results	No match	No results	-0.06	866.23	867.237	1.221	1.52955e+06	5	0	0				No matches found	No matches found	No MS2	[M+H]+1		1.52955e+06		8.9
	FALSE		C12 H23 N O14	Full match	No results	No results	No match	No results	-1.79	405.111	404.104	0.834	1.52924e+06	91	0	0				No matches found	No matches found	No MS2	[M-H]-1	1.52924e+06		9.5
	FALSE	porphobilinogen	C10 H14 N2 O4	Full match	No results	No results	Full match	No results	-3	226.095	225.087	1.841	1.52889e+06	68	0	0				No matches found	No matches found	No MS2	[M-H]-1	1.52889e+06		7.3
	FALSE	Norloline	C7 H12 N2 O	Full match	No results	No results	Partial match	Full match	-4.25	140.094	123.091	2.097	1.52814e+06	25	0	0				No matches found	Single match found	No MS2	[M+H-H2O]+1		1.52814e+06		8.9
	FALSE	(-)-2-(2-hydroxyethyl)clavam	C7 H11 N O3	Full match	No results	No results	Partial match	Full match	-2.97	157.073	190.107	3.115	1.52665e+06	33	0	0				No matches found	Multiple matches found	DDA for preferred ion	[M+H+MeOH]+1		1.52665e+06		7.3
	FALSE		C5 H9 F2 N O4 P2 S	Full match	No results	No results	No match	No results	1.08	278.97	279.977	2.27	1.52541e+06	4	0	0				No matches found	No matches found	DDA for other ion	[M+H]+1		1.52541e+06		7.3
	FALSE	Thymine	C5 H6 N2 O2	Full match	No results	No results	Full match	No results	-3.12	126.043	127.05	1.234	1.52517e+06	36	0	0				No matches found	No matches found	No MS2	[M+H]+1		1.52517e+06		6.7
	FALSE	Glycylglycyl-L-valine	C9 H17 N3 O4	Full match	No results	No results	Full match	No results	-1.28	231.122	232.129	2.196	1.52429e+06	15	0	0				No matches found	No matches found	DDA for preferred ion	[M+H]+1		1.52429e+06		9.5
	FALSE		C19 H34 O5 P2	Full match	No results	No results	No match	No match	4.75	404.19	387.187	1.258	1.52301e+06	152	0	0				No matches found	Single match found	No MS2	[M+H-H2O]+1		1.52301e+06		9.5
	FALSE		C12 H25 N9 O4	Full match	No results	No results	No match	No results	4.18	359.204	358.197	14.687	1.52275e+06	40	0	0				No matches found	No matches found	DDA for preferred ion	[M-H]-1	1.52275e+06		8.9
	FALSE	Z-3-Methylpent-2-en-1,5-dioic acid	C6 H8 O4	Full match	No results	No results	Not the top hit	Full match	4.18	144.043	143.036	29.974	1.52092e+06	47	0	0				No matches found	Multiple matches found	DDA for preferred ion	[M-H]-1	1.52092e+06		1.3
	FALSE	Streptomyceamide C	C14 H18 N2 O6	Full match	No results	No results	Partial match	Full match	-0.83	310.116	311.123	3.466	1.52051e+06	41	0	0				No matches found	Multiple matches found	DDA for preferred ion	[M+H]+1		1.52051e+06		1.8
	FALSE		C15 H21 F5 N4 P2	Full match	No results	No results	No match	No match	3.18	414.117	415.125	9.125	1.51893e+06	12	0	0				No matches found	Multiple matches found	DDA for preferred ion	[M+H]+1		1.51893e+06		8.9
	FALSE	3,5-Bis[(3-methylbutanoyl)amino]-N-(2-methyl-2-propanyl)benzamide	C21 H33 N3 O3	Full match	No results	No results	Full match	No results	-1.49	375.252	420.25	22.245	1.5178e+06	34	0	0				No matches found	No matches found	DDA for preferred ion	[M+FA-H]-1	1.5178e+06		7.8
	FALSE		C18 H24 F3 N9 O5	Full match	No results	No results	No match	No results	-0.87	503.185	542.148	1.163	1.51752e+06	2	0	0				No matches found	No matches found	No MS2	[M+K]+1		1.51752e+06		8.4
	FALSE	N-Boc-L-alanine	C8 H15 N O4	Full match	No results	No results	Full match	No results	-3.53	189.099	188.092	1.288	1.51731e+06	48	0	0				No matches found	No matches found	No MS2	[M-H]-1	1.51731e+06		8.9
	FALSE		C14 H28 F2 N4 O2 P2	Full match	No results	No results	No match	No match	-2.75	384.164	368.145	2.671	1.51644e+06	13	0	0				No matches found	Multiple matches found	DDA for preferred ion	[M+H-NH3]+1		1.51644e+06		3.5
	FALSE	Pyridostigmine	C9 H12 N2 O2	Full match	Full match	No results	Partial match	No results	-2.81	180.089	181.097	2.729	1.51626e+06	93	1	0	56	41.9		No matches found	No matches found	DDA for preferred ion	[M+H]+1		1.51626e+06		5.7
	FALSE		C77 H88 F N4 O13 P	Full match	No results	No results	No results	No results	0.01	1326.61	662.296	18.418	1.51625e+06	0	0	0				No matches found	No matches found	DDA for other ion	[M-2H]-2	1.51625e+06		8.9
	FALSE	6α-Naltrexol	C20 H25 N O4	No match	Invalid mass	No results	No match	No results	52467.3	361.184	342.166	3.94	1.51472e+06	2	1	0	31.2	6.6		No matches found	No matches found	DDA for other ion	[M-H-H2O]-1	1.51472e+06		9.5
	FALSE		C9 H12 F2 N3 O P S	Full match	No results	No results	No match	No results	-0.15	279.041	278.033	1.347	1.51327e+06	27	0	0				No matches found	No matches found	DDA for preferred ion	[M-H]-1	1.51327e+06		7.3
	FALSE	Myriocin	C21 H39 N O6	Full match	Full match	No results	Full match	Not the top hit	-1.67	401.277	400.27	21.59	1.5128e+06	5	2	0	53.2	58.9		No matches found	Multiple matches found	DDA for preferred ion	[M-H]-1	1.5128e+06		9.5
[truncated: 21,756 more rows]
